# Supplementary material for: Identification of Long Non-Coding RNAs Involved in Porcine Fat Deposition Using Two High-Throughput Sequencing Methods
Source: Genes (Basel). 2021 Aug 31;12(9):1374. doi: 10.3390/genes12091374 (PMC8467702; doi:10.3390/genes12091374)
Supplement: Supplementary file 1 [file genes-12-01374-s001.zip]

Archive with 5 entries (5 files):
- Figure S1.pdf
- Figure S2.pdf
- Table S1_List of differentially expressed genes and lncRNAs in two high-throughput sequencing methods.xlsx
- Table S2_List of cis- and trans- target genes of common DELs.xlsx
- Table S3_List of differentially expressed lncRNAs and their target genes.xlsx
