# Supplementary material for: Identification of Long Non-Coding RNAs Involved in Porcine Fat Deposition Using Two High-Throughput Sequencing Methods
Source: Genes (Basel). 2021 Aug 31;12(9):1374. doi: 10.3390/genes12091374 (PMC8467702; doi:10.3390/genes12091374)
Supplement: Supplementary file 1 [file genes-12-01374-s001.zip › Table S1_List of differentially expressed genes and lncRNAs in two high-throughput sequencing methods.xlsx]

## Sheet: BiologicalReplicateRNA-seq_DEGs
List of BiologicalReplicateRNA-seq DEGs
up_regulated(high vs. low)					down_regulated(high vs. low)
Gene_ID	Gene_name	log2FC	FDR		Gene_ID	Gene_name	log2FC	FDR
XLOC_085668	PLP1	9.38822	6.45428e-07		XLOC_085148	PAEP	-8.99541	3.0911e-05
XLOC_017301	ENSSSCG00000025468,TM4SF18	8.84107	1.8513e-05		XLOC_072686	CSN1S1	-7.99576	3.88384e-05
XLOC_068556	MYH7	8.16558	1.43532e-05		XLOC_068112	SCGN	-6.55743	0.000320986
XLOC_078506	CALCR	7.7402	6.62995e-09		XLOC_036959	ENSSSCG00000007398	-6.05657	0.000367464
XLOC_014758	MYH4	7.73009	0.00174309		XLOC_036629	TFAP2C	-5.56457	0.000139733
XLOC_039204	ENSSSCG00000035033	7.53345	2.96628e-05		XLOC_057899	-	-5.4117	7.96226e-06
XLOC_017098	TNNC1	7.49306	2.48264e-05		XLOC_084007	ENSSSCG00000033225,ENSSSCG00000036127,ENSSSCG00000039111,ENSSSCG00000040381	-5.23426	4.50251e-06
XLOC_013726	GFAP	7.08486	2.44026e-05		XLOC_041138	ELF5	-5.23419	8.66953e-05
XLOC_063490	AQP4	6.92962	1.08794e-07		XLOC_033900	CCL28	-5.2035	2.97455e-05
XLOC_041045	GLYATL2	6.55115	0.000598081		XLOC_047656	XDH	-5.10978	6.65394e-05
XLOC_008140	ENSSSCG00000036948	6.38165	0.00118486		XLOC_047446	ENSSSCG00000036224	-5.09016	1.69502e-06
XLOC_016383	TF	6.25094	4.90656e-06		XLOC_072733	ENSSSCG00000036445	-4.92558	1.93477e-05
XLOC_036740	ANK1,ENSSSCG00000031608	6.24041	7.24164e-05		XLOC_008147	ELF3	-4.85994	0.000185243
XLOC_014700	ENO3	6.19236	0.00368468		XLOC_062034	KLHDC7A	-4.83141	0.00326693
XLOC_047184	ATP2A1	6.04193	0.00611207		XLOC_058021	VDR	-4.73932	1.57287e-06
XLOC_042007	MYOZ3	6.02916	0.00185529		XLOC_084951	ENSSSCG00000038275	-4.73663	0.000294921
XLOC_036969	TNNC2	5.98423	0.0110364		XLOC_078248	GPR83	-4.69137	0.000236059
XLOC_028663	XIRP2	5.96514	0.00899373		XLOC_016859	B3GALT5	-4.63663	0.000106061
XLOC_058054	MYBPC1	5.96127	0.00797932		XLOC_036571	ENSSSCG00000022258	-4.50456	6.05764e-06
XLOC_041902	MYOT,PKD2L2	5.94602	0.000396196		XLOC_033777	FAT2	-4.42523	1.28258e-06
XLOC_028449	NEB	5.9404	0.0076899		XLOC_017187	ENSSSCG00000033575,OXTR	-4.42419	0.000408277
XLOC_039105	PGAM2	5.91184	0.00154793		XLOC_001601	SPINT1	-4.39641	0.00506294
XLOC_023621	ACTA1	5.89886	0.0147076		XLOC_078477	PIGR	-4.32795	0.000283719
XLOC_029274	ENSSSCG00000034677,ENSSSCG00000036052,ENSSSCG00000037545,ENSSSCG00000038561	5.87128	0.00609311		XLOC_037046	RBBP8NL	-4.32719	0.000884711
XLOC_000173	ENSSSCG00000027613	5.86723	0.00244678		XLOC_073168	JCHAIN	-4.29753	1.19298e-06
XLOC_077656	NFASC	5.82988	0.00022742		XLOC_084006	ENSSSCG00000036983	-4.27136	6.23245e-05
XLOC_017500	FBXO40	5.79798	0.000245573		XLOC_016786	CXADR	-4.20708	3.17426e-05
XLOC_016550	SOX2	5.79638	1.92623e-05		XLOC_077621	BARX2	-4.19964	4.51438e-06
XLOC_085937	SMPX	5.79593	0.000839862		XLOC_040886	SHANK2	-4.18833	0.00129541
XLOC_041715	CMYA5	5.76055	0.00542959		XLOC_086209	KCNE5	-4.14085	0.00352067
XLOC_039321	LMOD2	5.75002	0.00368942		XLOC_042335	EHF	-4.11657	0.00296407
XLOC_037058	EEF1A2	5.64772	0.00100582		XLOC_008295	ENSSSCG00000035589	-4.01396	2.56565e-05
XLOC_039034	PPP1R3A	5.64192	0.00810025		XLOC_042648	ENSSSCG00000013714	-3.97612	0.000148389
XLOC_014753	DHRS7C	5.6412	0.00217513		XLOC_014422	GRB7	-3.97503	0.00737818
XLOC_029373	MYL1	5.57716	0.0224708		XLOC_017754	TMPRSS2	-3.97269	0.00701229
XLOC_052601	HJV	5.57444	0.000343827		XLOC_053123	ENSSSCG00000006350	-3.92275	3.55258e-05
XLOC_063296	TRIM63	5.56948	0.0022162		XLOC_047196	ERN2	-3.91996	0.00121686
XLOC_024053	NEFL	5.56779	0.00017715		XLOC_043085	MZB1	-3.90871	6.19151e-06
XLOC_041725	CKMT2	5.52581	0.000811498		XLOC_084002	ENSSSCG00000036203	-3.88558	0.00306332
XLOC_024473	MYOZ1	5.52133	0.00468953		XLOC_017692	KRTAP24-1	-3.87704	0.000659656
XLOC_061748	MYBPC2	5.49772	0.00429298		XLOC_017025	LTF	-3.87703	0.0191083
XLOC_001183	PPP1R14C	5.49331	0.00214824		XLOC_062369	TACSTD2	-3.87403	0.00235384
XLOC_011299	ADPRHL1	5.49188	0.000150422		XLOC_056989	KRT7	-3.8672	0.00695309
XLOC_053354	CHIA	5.48529	0.000575019		XLOC_010274	-	-3.83914	5.36889e-05
XLOC_023742	ENSSSCG00000010359,ENSSSCG00000036976	5.42017	0.000517995		XLOC_068678	PLEKHD1	-3.83418	0.000252386
XLOC_062748	ZNF599	5.39397	0.000361719		XLOC_000755	IFNE	-3.82979	8.30377e-05
XLOC_047323	RPL3L	5.38646	0.00170445		XLOC_078355	TRIM29	-3.82779	0.0108668
XLOC_047287	SRL	5.30266	0.000533959		XLOC_062621	CDH1	-3.81835	0.00170503
XLOC_052195	ABRA	5.27778	0.000243228		XLOC_062492	CITED4	-3.81646	0.000223841
XLOC_040867	TNNI2	5.22791	0.0268203		XLOC_052422	NECTIN4	-3.75049	0.0121005
XLOC_043168	CAMK2A	5.1554	6.15047e-06		XLOC_000422	WDR72	-3.74098	0.00167604
XLOC_042390	ENSSSCG00000013366	5.13111	0.000149976		XLOC_057346	B4GALNT3	-3.71258	0.000874924
XLOC_057392	PFKM	5.1242	0.000220091		XLOC_083995	ENSSSCG00000021006,ENSSSCG00000032631,ENSSSCG00000034766,ENSSSCG00000037141,ENSSSCG00000037775,ENSSSCG00000039490,ENSSSCG00000040644,ENSSSCG00000040849	-3.70986	0.00032779
XLOC_087231	-	5.12339	0.000109416		XLOC_000499	RHOV	-3.67108	0.000871834
XLOC_078284	SLC35F2,SLN	5.10819	0.00263413		XLOC_013811	KRT23	-3.63463	0.00091968
XLOC_040967	PYGM,RASGRP2	5.08705	0.00201173		XLOC_000426	MYO5C	-3.63147	0.010114
XLOC_062885	CKM	5.06522	0.00419844		XLOC_057679	KRT8	-3.57059	0.00656983
XLOC_042088	CARNS1	5.00669	0.000350784		XLOC_011249	ENSSSCG00000009498	-3.55676	0.00184592
XLOC_041131	SLC1A2	4.9775	9.163e-05		XLOC_078480	C1orf116	-3.53654	0.0131831
XLOC_040868	LSP1,TNNT3	4.9712	0.0124448		XLOC_028790	KIAA2012	-3.49575	0.000393072
XLOC_013681	CACNG1	4.96023	0.00110804		XLOC_036779	-	-3.49161	0.00109287
XLOC_001241	EYA4	4.9546	0.004107		XLOC_013891	EPN3	-3.49051	0.00130855
XLOC_017160	LMOD3	4.9492	0.00260105		XLOC_078637	ARHGEF5	-3.48577	0.0038767
XLOC_024575	ANKRD1	4.93116	0.00109091		XLOC_062867	KCNN4	-3.48516	0.00052462
XLOC_029011	KIF5C	4.85039	0.000663599		XLOC_057539	ENSSSCG00000000021	-3.47448	0.00343609
XLOC_023485	MYO18B	4.83051	0.00161782		XLOC_061502	ENSSSCG00000024666	-3.46386	0.00768403
XLOC_024479	DUSP13	4.81494	0.00268711		XLOC_008629	GATA3	-3.44715	3.15457e-05
XLOC_028670	ENSSSCG00000015931,KLHL41	4.80398	0.00848394		XLOC_001380	ENSSSCG00000031023	-3.4278	0.00022957
XLOC_014759	ENSSSCG00000029441	4.78598	0.0410122		XLOC_068326	PTK7	-3.41963	4.19705e-05
XLOC_042884	CPLX2	4.77512	0.000595823		XLOC_062219	LAMA1	-3.40402	0.00070691
XLOC_057957	KCNA1	4.76861	0.000565813		XLOC_052441	IGSF9	-3.40052	0.00121975
XLOC_014425	STARD3,TCAP	4.75657	0.00107862		XLOC_048228	IL1RL2	-3.39348	0.00135565
XLOC_029516	-	4.75619	5.9488e-05		XLOC_000151	MOXD1	-3.382	0.000634883
XLOC_078436	B3GAT1	4.71699	5.75773e-05		XLOC_040844	PKP3	-3.37397	0.00369187
XLOC_002173	AK1	4.69537	0.00098703		XLOC_053217	EFNA4	-3.37122	0.00152986
XLOC_028649	SLC4A10	4.66074	5.44463e-07		XLOC_023465	TRPV4	-3.3604	0.000105516
XLOC_052650	AMPD1	4.64816	0.00862931		XLOC_023530	ENSSSCG00000031037,ENSSSCG00000032582,ENSSSCG00000039180	-3.35125	1.12485e-05
XLOC_016112	KLHL40	4.60293	0.000441795		XLOC_053124	ENSSSCG00000040483	-3.31811	0.000843295
XLOC_068178	MOG	4.59534	6.41134e-05		XLOC_047526	TGFA	-3.31008	0.00363758
XLOC_057945	GAPDH	4.59462	0.00054646		XLOC_083999	ENSSSCG00000037009	-3.30614	5.81755e-05
XLOC_056933	PVALB	4.58863	0.00124781		XLOC_001037	LMX1B	-3.28774	0.00130674
XLOC_024478	DUPD1	4.57956	0.00130462		XLOC_024670	COL17A1	-3.28105	0.00421289
XLOC_029222	SCN1A	4.57139	2.53699e-05		XLOC_048425	EPCAM	-3.25247	0.0245534
XLOC_073324	EGF	4.53905	0.000122707		XLOC_002211	FIBCD1	-3.25076	0.00808828
XLOC_052293	JPH1	4.53821	0.000671319		XLOC_047891	CLDN3	-3.23436	0.0258603
XLOC_062341	DIRAS3	4.53364	5.03865e-05		XLOC_042702	AP1M2	-3.21367	0.0121419
XLOC_028964	KLHL30	4.52859	0.000831519		XLOC_052476	FCRL3	-3.18131	0.00220858
XLOC_048051	RBFOX1	4.51311	9.63487e-05		XLOC_068910	TFAP2A	-3.17227	0.0186186
XLOC_072874	C4orf54	4.50851	0.0143287		XLOC_041701	F2RL1	-3.16302	0.0110956
XLOC_028534	ENSSSCG00000015747	4.50398	0.00514041		XLOC_062299	MCOLN2	-3.14951	0.00106528
XLOC_077657	CNTN2	4.48361	0.000582054		XLOC_036795	OVOL2	-3.14402	0.012924
XLOC_036457	MYLK2	4.48113	0.0177069		XLOC_034008	WWC1	-3.13245	0.0140347
XLOC_047176	ENSSSCG00000032556,PPP4C	4.47658	0.000597858		XLOC_057578	FAM83F	-3.12145	0.0193294
XLOC_042518	CILP2,YJEFN3	4.47456	0.000489074		XLOC_017550	HHLA2	-3.11854	0.000195109
XLOC_057342	ENSSSCG00000040587,IQSEC3	4.47397	0.00187593		XLOC_023299	ENSSSCG00000009667	-3.10888	0.0061669
XLOC_077518	-	4.46184	0.00284054		XLOC_001873	IFN-DELTA-7	-3.07083	0.000187333
XLOC_068242	KLHL31	4.45277	0.00119087		XLOC_061902	TTLL10	-3.05141	0.0105058
XLOC_052708	LRRC39	4.45235	0.00074133		XLOC_061933	TP73	-3.03633	0.00257511
XLOC_017395	PEX5L	4.41419	8.93785e-06		XLOC_069693	SERPINA1	-3.03465	0.0160342
XLOC_041194	-	4.40197	0.000608409		XLOC_077625	ST14	-2.97874	0.00157381
XLOC_042373	ANO5	4.37263	0.000750344		XLOC_053181	ENSSSCG00000036622	-2.97709	0.00119071
XLOC_057705	PPP1R1A	4.34923	0.00132844		XLOC_047113	CLDN4	-2.97663	0.0116172
XLOC_072584	UCHL1	4.3457	1.49454e-05		XLOC_040852	EPS8L2	-2.95818	0.0307799
XLOC_016992	HHATL	4.3449	0.00108821		XLOC_070274	-	-2.95349	0.00457007
XLOC_024044	PEBP4	4.32266	0.00136026		XLOC_052949	ESRP1	-2.93642	0.035962
XLOC_052415	MPZ	4.30478	8.21369e-06		XLOC_030273	-	-2.92668	0.00150026
XLOC_040968	ENSSSCG00000013024,ENSSSCG00000033188,ENSSSCG00000033229	4.29182	0.00173031		XLOC_028956	MLPH	-2.91169	0.00550351
XLOC_077347	PLEKHB1	4.28275	0.000225327		XLOC_001232	MYB	-2.90257	0.0109379
XLOC_024474	ENSSSCG00000033310,SYNPO2L	4.26977	0.000275053		XLOC_077947	LAMB3	-2.89792	0.000362835
XLOC_024180	HSPB8	4.21742	0.000250131		XLOC_068006	FOXQ1	-2.89758	0.0264281
XLOC_039322	ASB15	4.20908	0.00283515		XLOC_047565	BCL11A	-2.87522	0.0101433
XLOC_016858	SH3BGR	4.20541	0.000240118		XLOC_029077	INHBB	-2.87248	0.00177656
XLOC_024767	CALY	4.18896	0.00117853		XLOC_016860	ENSSSCG00000012071	-2.86345	0.0110391
XLOC_063591	PGM1	4.1715	0.00104113		XLOC_062267	DSG3	-2.8522	0.00682396
XLOC_042561	NWD1,TMEM38A	4.15705	0.000193891		XLOC_042932	HAPLN1	-2.84403	0.0383911
XLOC_008456	CACNA1S	4.15595	0.0168164		XLOC_047772	FAM110C	-2.83583	0.00132407
XLOC_047860	ACHE	4.15573	8.48433e-05		XLOC_072562	C4orf19	-2.81711	0.0161649
XLOC_085367	CNKSR2	4.15444	7.43687e-06		XLOC_063386	RSPO1	-2.81046	0.0305901
XLOC_069687	ASB2,ENSSSCG00000040915	4.13986	0.00069467		XLOC_024127	TMEM132C	-2.79959	0.00556272
XLOC_062950	HRC	4.13772	0.00128041		XLOC_053200	RAB25	-2.79032	0.00453641
XLOC_037056	KCNQ2	4.13532	0.00111103		XLOC_017758	RIPK4	-2.78265	0.00421985
XLOC_068069	RBM24	4.12887	0.000169147		XLOC_042787	TJP3	-2.77835	0.00184608
XLOC_017641	CADM2	4.11642	1.98195e-05		XLOC_000119	PERP	-2.77773	0.00145422
XLOC_077717	ASB4	4.1105	0.00115087		XLOC_048583	GRHL1	-2.76802	0.000165069
XLOC_017236	KBTBD12	4.10799	0.00221411		XLOC_041120	ALX4	-2.7633	0.000253983
XLOC_057248	GRIN2B	4.09281	0.000422516		XLOC_001351	EPHA7	-2.7533	0.00227503
XLOC_053412	AGL	4.0739	0.000718956		XLOC_061930	ARHGEF16	-2.73843	0.0115599
XLOC_024360	ACTN2	4.02835	0.0016576		XLOC_014669	SPATA22	-2.73613	0.00106783
XLOC_017026	LRRC2	3.99346	0.00532654		XLOC_078204	ENSSSCG00000031979	-2.7303	0.0197893
XLOC_000777	SLC24A2	3.98397	5.14061e-05		XLOC_052459	SPTA1	-2.72564	0.0150222
XLOC_001976	TPM2	3.97109	0.00245463		XLOC_036529	BPI,LBP	-2.72283	0.00342382
XLOC_042255	ENSSSCG00000031163,ENSSSCG00000032195	3.96209	0.00416105		XLOC_008149	ENSSSCG00000023403	-2.69985	0.0274202
XLOC_024688	NRAP	3.90777	0.00112023		XLOC_070333	-	-2.69469	0.00138369
XLOC_000607	ALPK2	3.89755	0.00220357		XLOC_039049	AOAH	-2.67029	0.000787258
XLOC_052994	STMN2	3.88647	0.00188472		XLOC_072541	-	-2.65002	0.030743
XLOC_029127	ENSSSCG00000015795,PDLIM3	3.85414	0.0027494		XLOC_053258	ENSSSCG00000006621	-2.64519	0.0193057
XLOC_063409	NT5C1A	3.85025	0.00198604		XLOC_000123	IL20RA	-2.63541	0.020667
XLOC_016327	ENSSSCG00000032075,SLC6A1	3.8414	0.0122428		XLOC_057163	LYZ	-2.61291	0.0190772
XLOC_023657	LRRTM3	3.84069	7.60176e-06		XLOC_013748	ETV4	-2.60837	0.00382171
XLOC_000570	MBP	3.83906	0.000818264		XLOC_001313	ENSSSCG00000004274	-2.59504	0.0302752
XLOC_061612	ENSSSCG00000003045	3.8383	0.00113486		XLOC_016657	ILDR1	-2.5917	0.022353
XLOC_034069	ADCY2,ENSSSCG00000033482	3.8196	6.95819e-05		XLOC_057635	RND1	-2.59022	0.00626781
XLOC_014175	KCNJ18	3.81912	0.000468542		XLOC_014051	ENSSSCG00000017856	-2.58192	0.0190056
XLOC_086326	ENSSSCG00000036655	3.8149	0.00062524		XLOC_058954	-	-2.56071	0.0206312
XLOC_072870	DDIT4L	3.78862	0.00530968		XLOC_062542	ATP2C2	-2.55583	0.00779552
XLOC_024235	ACACB	3.77475	4.31961e-06		XLOC_024108	P2RX2	-2.54346	0.00515935
XLOC_039325	PTPRZ1	3.75938	0.00110062		XLOC_041582	ENSSSCG00000036792	-2.54007	0.0343469
XLOC_001587	CAPN3	3.71555	0.00211907		XLOC_062903	PGLYRP1	-2.5387	0.000279438
XLOC_078233	GRM5	3.70578	0.00211907		XLOC_061483	CHST8	-2.53176	0.0130386
XLOC_069010	ZFP57	3.7054	0.000509697		XLOC_086319	MCF2	-2.52578	0.0159581
XLOC_001445	PSTPIP2	3.702	0.00111802		XLOC_000900	ENSSSCG00000040711	-2.52164	0.00726658
XLOC_028828	UNC80	3.7019	0.00125381		XLOC_052636	IGSF3	-2.51909	0.000915158
XLOC_013695	SCN4A	3.68748	0.0059085		XLOC_047430	KIAA1211L	-2.50295	0.0336689
XLOC_053145	ATP1A2,CASQ1,PEA15	3.68251	0.000110382		XLOC_052406	ENSSSCG00000032108	-2.50208	0.00811151
XLOC_001839	AGBL1	3.64395	0.00767737		XLOC_073177	RASSF6	-2.49843	0.0281452
XLOC_062663	RRAD	3.64256	0.000659313		XLOC_068742	ADCK1	-2.49095	0.000539044
XLOC_062513	CDH15	3.63868	0.00354927		XLOC_014511	ENSSSCG00000017640	-2.48677	0.00160264
XLOC_001795	TRIM9	3.61931	0.00312627		XLOC_048572	GREB1	-2.48128	0.000410855
XLOC_029107	ASB5	3.60655	0.00359782		XLOC_029053	GPR39	-2.47909	0.0101534
XLOC_024424	CTNNA3	3.60457	3.32504e-06		XLOC_056918	SOX10	-2.45685	0.00392586
XLOC_016148	ENSSSCG00000036227	3.60274	0.00669474		XLOC_016578	EPHB3	-2.45515	0.000374237
XLOC_068070	CAP2	3.59574	0.000124098		XLOC_005177	-	-2.45306	0.0135271
XLOC_062949	KCNA7	3.57694	0.0052886		XLOC_062736	RHPN2	-2.44869	0.00286946
XLOC_024606	SLIT1	3.57385	0.000178081		XLOC_013632	UNC13D	-2.44694	0.000598915
XLOC_040974	MACROD1	3.56651	0.00102158		XLOC_040963	CDC42BPG	-2.44633	0.00329223
XLOC_078645	MYOG	3.53624	0.00161063		XLOC_057187	PKP2	-2.44625	0.0207783
XLOC_057272	YBX3	3.51939	0.00187098		XLOC_041168	MUC15	-2.43907	0.00892458
XLOC_083950	ADSSL1	3.51486	0.000398648		XLOC_069086	FAM83B	-2.43848	0.0236653
XLOC_017751	DSCAM	3.50113	0.00132286		XLOC_073309	-	-2.4345	0.0121572
XLOC_039198	CLCN1	3.49989	0.00351379		XLOC_082166	ENSSSCG00000008309	-2.43343	0.0376149
XLOC_062890	RTN2	3.47402	0.000736848		XLOC_017017	CDCP1	-2.42803	0.00613188
XLOC_061467	ZNF536	3.46734	0.00295005		XLOC_063283	IFNLR1	-2.42632	0.0192512
XLOC_086102	PHKA1	3.43722	0.00145696		XLOC_033799	IRX4	-2.4188	0.0304257
XLOC_078090	HBB	3.43643	8.54573e-06		XLOC_063709	PTPRF	-2.40785	0.00158124
XLOC_057229	SLCO1A2	3.42759	0.00155889		XLOC_000455	ENSSSCG00000004674	-2.40535	0.00147924
XLOC_000114	TXLNB	3.42318	0.00269761		XLOC_040903	ALDH3B2	-2.40201	0.00897927
XLOC_000482	ZNF106	3.41432	0.00133206		XLOC_041046	ENSSSCG00000040088	-2.40081	0.00681164
XLOC_068065	GMPR	3.41208	0.00074681		XLOC_085323	SHROOM2	-2.38648	0.0147491
XLOC_072743	TIGD4	3.39797	0.0029618		XLOC_068026	DSP	-2.37217	0.00667592
XLOC_063410	HPCAL4	3.38838	0.00389901		XLOC_033796	IRX2	-2.3704	0.00862718
XLOC_043051	ENSSSCG00000036741	3.38777	0.00799675		XLOC_023061	-	-2.36765	0.0262873
XLOC_036651	PHACTR3	3.38717	0.00189365		XLOC_053118	NOS1AP	-2.36666	0.00167406
XLOC_061445	ABCC11	3.37434	0.00168648		XLOC_014671	ENSSSCG00000021855	-2.36033	0.00391104
XLOC_085843	SRPK3	3.37273	0.00271411		XLOC_029037	-	-2.35035	0.00231459
XLOC_029506	ENSSSCG00000016401,ENSSSCG00000033864	3.36081	0.000478332		XLOC_072499	PSAPL1	-2.34846	0.020801
XLOC_053278	CA14	3.35204	0.00046774		XLOC_068396	ABHD17C	-2.33085	0.00449028
XLOC_016064	ARPP21	3.34841	0.00021248		XLOC_013824	TNS4	-2.3307	0.0356595
XLOC_016519	CLDN11	3.3362	0.00356255		XLOC_033944	ENSSSCG00000030594	-2.3274	0.00321633
XLOC_042032	CEND1	3.31821	0.00461023		XLOC_028864	WNT6	-2.32237	0.00302684
XLOC_029105	GPM6A	3.30079	0.00154534		XLOC_013626	EVPL	-2.3204	0.00194534
XLOC_008171	FBP2	3.294	0.00244234		XLOC_068353	TDRD6	-2.31435	0.00533288
XLOC_028859	PLCD4	3.27754	0.00273997		XLOC_073919	-	-2.29929	0.0439173
XLOC_073310	UGT8	3.27269	0.017796		XLOC_063493	DSC3	-2.29092	0.00713024
XLOC_073060	GABRA2	3.27114	0.0120229		XLOC_052772	MCOLN3	-2.29077	0.0340654
XLOC_078668	ENSSSCG00000039902,TNR	3.25621	0.0140794		XLOC_085115	NOXA1	-2.28768	0.0194902
XLOC_073017	PPARGC1A	3.25429	0.00885103		XLOC_024194	RASAL1	-2.2866	0.0140685
XLOC_038897	ASB10	3.24146	0.00212629		XLOC_036766	FERMT1	-2.28491	0.00944281
XLOC_053303	PDE4DIP	3.23811	0.00141043		XLOC_062051	ALPL	-2.28484	0.0106786
XLOC_023360	RIMBP2	3.23724	0.00124608		XLOC_062688	ESRP2	-2.27853	0.00407714
XLOC_078352	USP2	3.23663	0.000692944		XLOC_029507	ENSSSCG00000016400	-2.26228	0.0360611
XLOC_001372	BVES	3.23389	0.00298606		XLOC_033665	RF02159,RF02160	-2.2613	0.00447166
XLOC_028961	RAMP1	3.22742	0.000822828		XLOC_068943	PRL	-2.25733	0.00423936
XLOC_013838	CACNB1	3.22431	0.00168595		XLOC_057798	CPM	-2.23563	0.00634486
XLOC_085599	PGK1	3.22407	0.00121308		XLOC_052407	SPATA46	-2.22935	0.0189531
XLOC_041245	ENSSSCG00000038196	3.22264	0.00285122		XLOC_053425	SLC44A3	-2.21964	0.00429218
XLOC_057097	ENSSSCG00000039506	3.22128	0.00137602		XLOC_062698	IRX5	-2.21747	0.00025459
XLOC_041716	THBS4	3.21274	0.00682428		XLOC_073205	SOWAHB	-2.21343	0.0354642
XLOC_039329	-	3.20991	0.00115418		XLOC_057820	PHLDA1	-2.20562	0.00229846
XLOC_039010	GPR37	3.19862	0.0146046		XLOC_039295	TSPAN33	-2.20352	0.0154162
XLOC_085944	ARX	3.19373	0.0013973		XLOC_052177	TRPS1	-2.20177	0.00243677
XLOC_001373	POPDC3	3.19326	0.00355394		XLOC_000828	PIP5K1B	-2.19743	0.0108296
XLOC_063193	GPR157	3.1874	0.00261148		XLOC_042018	ANO9	-2.18507	0.011582
XLOC_017200	ATP2B2	3.1787	2.24659e-05		XLOC_024418	EGR2	-2.17995	0.0032042
XLOC_085124	GRIN1	3.17457	0.00267604		XLOC_052567	C2CD4D	-2.17805	0.00532598
XLOC_077556	POU2F3	3.17267	0.0159112		XLOC_014670	ENSSSCG00000038683	-2.17655	0.00724947
XLOC_010939	SLAIN1	3.16962	0.0041237		XLOC_062265	DSG1	-2.17604	0.0455054
XLOC_041357	ENSSSCG00000013880	3.16571	0.00576512		XLOC_078744	SERTAD4	-2.17118	0.00668474
XLOC_011058	SHISA2	3.15394	0.0115372		XLOC_042122	OVOL1	-2.1663	0.0249216
XLOC_068777	CHGA	3.13011	0.0043625		XLOC_002084	KIF12	-2.16345	0.003198
XLOC_069249	SH3GL3	3.12782	0.00368319		XLOC_089187	ENSSSCG00000038226	-2.15813	0.00353071
XLOC_034093	LRRC14B	3.12629	0.00653768		XLOC_057451	HAL	-2.14799	0.00522711
XLOC_078405	FEZ1	3.12501	0.00149107		XLOC_042764	NRTN	-2.13995	0.0310625
XLOC_028875	DES	3.12031	0.0204958		XLOC_077669	IKBKE	-2.13872	0.00228312
XLOC_041246	ENSSSCG00000033136	3.10781	0.00435443		XLOC_014291	SOX9	-2.13751	0.0325601
XLOC_068492	ENSSSCG00000001931,PARP6,PKM	3.10729	0.00139997		XLOC_052541	S100A2	-2.13182	0.00444081
XLOC_037014	BCAS1	3.09766	0.0168265		XLOC_083989	ENSSSCG00000036892	-2.12772	0.0191665
XLOC_069597	SLC8A3	3.09356	0.00469136		XLOC_023343	DDX60	-2.12763	0.0034836
XLOC_041247	ENSSSCG00000037418	3.08473	0.00831355		XLOC_078354	NECTIN1	-2.12285	0.00415782
XLOC_023779	PCDH15	3.06642	0.000713034		XLOC_077946	C1orf74,IRF6	-2.11934	0.00112421
XLOC_057367	CNTN1	3.059	0.00268268		XLOC_052428	ENSSSCG00000006376	-2.11349	0.00566588
XLOC_061500	SCN1B	3.05075	0.000620747		XLOC_014049	ENSSSCG00000017849	-2.11173	0.0133102
XLOC_057101	COQ10A	3.03767	0.00132403		XLOC_068199	DDR1	-2.10486	0.00991781
XLOC_014563	UNC45B	3.03622	0.00863058		XLOC_010977	ENSSSCG00000039682	-2.08037	0.0073159
XLOC_078309	TMPRSS5	3.02733	0.000281021		XLOC_023532	ENSSSCG00000037214,ENSSSCG00000038719	-2.0794	0.00789718
XLOC_069200	ENSSSCG00000002449	3.02603	0.0430155		XLOC_085923	RAI2	-2.07604	0.0101869
XLOC_016807	ENSSSCG00000038281	3.02539	0.00352193		XLOC_072726	SHROOM3	-2.06426	0.0123151
XLOC_028563	SLC25A4	3.01873	0.00144822		XLOC_048249	ZAP70	-2.04734	0.011201
XLOC_010958	GPC5	3.01455	0.00512192		XLOC_000971	BSPRY	-2.04441	0.00137309
XLOC_063616	PRKAA2	3.0048	0.0045998		XLOC_039419	FAM221A,STK31	-2.0422	0.0289624
XLOC_041249	ENSSSCG00000034569	3.00071	0.00634651		XLOC_062882	NKPD1	-2.04218	0.0222576
XLOC_048151	ENSSSCG00000007978	2.99578	0.000170974		XLOC_040840	NLRP6	-2.02894	0.00989373
XLOC_029224	SCN7A	2.9866	0.000229141		XLOC_048248	VWA3B	-2.02459	0.0235119
XLOC_011010	MYO16	2.98094	0.000560297		XLOC_068095	ENSSSCG00000037115	-2.01428	0.0194006
XLOC_033743	ATP10B	2.98037	0.00799546		XLOC_001343	ENSSSCG00000037884	-2.00425	0.0112638
XLOC_068408	FSD2	2.96974	0.00449062		XLOC_001065	ENSSSCG00000033804	-2.00404	0.00725399
XLOC_024448	LRRC20	2.96126	0.00215251		XLOC_047781	MICALL2	-2.00187	0.00176239
XLOC_052112	ENSSSCG00000005938	2.96024	0.00232275		XLOC_052568	LINGO4,RORC	-2.00178	0.00115554
XLOC_052813	PTP4A3	2.95779	0.00383136		XLOC_061553	SPINT2	-2.00155	0.0391304
XLOC_052999	PKIA	2.94483	0.00147142		XLOC_072601	NIPAL1	-1.9967	0.0239679
XLOC_043995	-	2.93744	0.0101696		XLOC_024136	SYTL5	-1.99411	0.0425194
XLOC_012794	-	2.93515	0.00699402		XLOC_069119	TULP1	-1.99134	0.0120882
XLOC_078403	HEPACAM	2.92907	0.00893148		XLOC_028764	MARS2	-1.99074	0.0487499
XLOC_063225	HSPB7	2.91308	0.0122743		XLOC_001913	LRRC4B	-1.98941	0.0423164
XLOC_016821	OLIG2	2.91007	0.0411832		XLOC_063177	GPR153	-1.98623	0.0382724
XLOC_077788	ENSSSCG00000015401	2.90571	0.00381074		XLOC_057607	CPEB3	-1.98379	0.0439823
XLOC_042443	ENSSSCG00000040357	2.89786	0.00809988		XLOC_002054	APLN	-1.98358	0.0426289
XLOC_013851	SRCIN1	2.895	0.00351888		XLOC_085072	ENTPD8	-1.9782	0.0206255
XLOC_047437	ANKRD23,ANKRD39	2.88692	0.00669797		XLOC_047728	OSR1	-1.97771	0.0469397
XLOC_062547	OSGIN1	2.87897	0.00230995		XLOC_024744	FAM83G	-1.97726	0.0316505
XLOC_000920	CAVIN4,MSANTD3-TMEFF1	2.85285	0.000321274		XLOC_024043	EGR3,ENSSSCG00000034184	-1.96965	0.00598642
XLOC_053221	CHRNB2	2.84599	0.0115544		XLOC_048285	ENSSSCG00000032775,ENSSSCG00000038684	-1.96928	0.0397519
XLOC_042915	HOMER1	2.83993	0.00202238		XLOC_024371	KCNK1	-1.9633	0.0291353
XLOC_001448	ST8SIA5	2.83061	0.00511123		XLOC_078173	PCDH9	-1.95418	0.0422598
XLOC_028508	BIN1	2.82891	0.00310314		XLOC_033974	MSX2	-1.95173	0.023143
XLOC_077789	CACNA2D1	2.82668	0.00251133		XLOC_072940	IDH3A	-1.9478	0.0310796
XLOC_052390	GPA33	2.81669	0.0100254		XLOC_000288	WISP3	-1.94696	0.0155705
XLOC_053009	GDAP1	2.8087	0.000785476		XLOC_014012	PARP8	-1.94545	0.0435307
XLOC_078628	AMPH	2.8083	0.00316834		XLOC_042747	CAMSAP3	-1.94416	0.00564858
XLOC_057649	FAIM2	2.80597	0.00269705		XLOC_077494	APOA1	-1.94349	0.0436022
XLOC_063558	LHX8	2.80452	0.012828		XLOC_057789	GRIP1	-1.94122	0.0380986
XLOC_017249	RAB6B	2.79423	0.0035991		XLOC_014249	ENSSSCG00000017176	-1.9411	0.0425118
XLOC_042851	CDC34	2.79251	0.00339135		XLOC_063374	COL8A2	-1.93542	0.0340603
XLOC_042638	MAST1	2.78112	0.0104894		XLOC_042207	CD6	-1.93372	0.0142113
XLOC_048008	ACSM5	2.77724	0.00573747		XLOC_057337	CRACR2A	-1.93295	0.0229749
XLOC_047489	TACR1	2.76509	0.00184501		XLOC_069322	LOXL1	-1.93257	0.0394254
XLOC_062922	SLC8A2	2.76485	0.00379656		XLOC_052141	CLIP4	-1.93123	0.0334798
XLOC_063281	MYOM3	2.76037	0.0318367		XLOC_011055	ENSSSCG00000009293	-1.92948	0.0069017
XLOC_016306	CAV3	2.75909	0.0446389		XLOC_000258	NDUFC2	-1.92862	0.0443302
XLOC_000904	TMOD1	2.74725	0.00475669		XLOC_047061	ENSSSCG00000007642	-1.92777	0.000654489
XLOC_073379	GRID2	2.74337	0.00121648		XLOC_001157	SYTL3	-1.92716	0.0200285
XLOC_000357	DCC	2.73769	0.00178242		XLOC_047362	FGD3	-1.92698	0.00392849
XLOC_041250	-	2.73124	0.00445147		XLOC_034009	C11orf52	-1.92651	0.0434156
XLOC_017539	PLCXD2	2.72973	0.00159567		XLOC_062622	CDH3	-1.92562	0.0264586
XLOC_028876	ENSSSCG00000032522	2.72806	0.00216192		XLOC_017322	PLCH1	-1.92381	0.0230072
XLOC_047949	SEZ6L2	2.72626	0.011728		XLOC_062152	KIAA1522	-1.91812	0.0137696
XLOC_057581	ATF4	2.72202	0.00263531		XLOC_056853	PHF21B	-1.91593	0.0369496
XLOC_053059	ENSSSCG00000006254,ENSSSCG00000031813	2.71542	0.00773516		XLOC_000256	PRDM1	-1.90969	0.00971089
XLOC_024178	CCDC60	2.71044	0.00345275		XLOC_041140	RF00425	-1.90711	0.0102305
XLOC_062228	LPIN2,MYOM1	2.7063	0.00689869		XLOC_037028	APCDD1L	-1.90527	0.0109282
XLOC_073300	MYOZ2	2.70526	0.00796393		XLOC_072706	ENSSSCG00000023426	-1.90483	0.0383875
XLOC_086051	ALAS2	2.70463	0.00204855		XLOC_042298	ECHDC1	-1.90332	0.0436353
XLOC_034050	GRIA1	2.70068	0.0398319		XLOC_039179	LMNB1	-1.9002	0.031132
XLOC_052180	CSMD3	2.69959	0.00452301		XLOC_042630	ZSWIM4	-1.89872	0.0432879
XLOC_078647	CHI3L1,MYBPH	2.67949	0.0417047		XLOC_043156	ENSSSCG00000029257	-1.89524	0.016252
XLOC_029223	SCN9A	2.67763	0.00188248		XLOC_038918	TRPV5	-1.89265	0.0480817
XLOC_077474	ELMOD1	2.67741	0.00946341		XLOC_085748	XPNPEP2	-1.88727	0.00887918
XLOC_085433	ENSSSCG00000012238	2.6751	0.000638092		XLOC_078763	ENSSSCG00000015632	-1.88403	0.0398777
XLOC_053030	VXN	2.6675	0.00964102		XLOC_051847	-	-1.88288	0.0130145
XLOC_085567	NLGN3	2.6559	0.00248931		XLOC_061882	UBE2E3	-1.88214	0.0423518
XLOC_073059	NOVA1	2.6559	0.0332387		XLOC_062268	DSG2	-1.87791	0.0439652
XLOC_063395	FHL3	2.65525	0.00583216		XLOC_068479	STRA6	-1.87163	0.039141
XLOC_086004	SYN1	2.65339	0.0139155		XLOC_072806	TNIP3	-1.87072	0.0237209
XLOC_002112	ENSSSCG00000036218,ENSSSCG00000038036	2.64686	0.000613473		XLOC_000138	VNN2	-1.86687	0.0111953
XLOC_063058	TTYH1	2.63978	0.00758217		XLOC_062108	SYTL1	-1.86431	0.0495813
XLOC_028496	DPP10	2.63397	0.0236773		XLOC_078338	CD3D	-1.85865	0.00781803
XLOC_026914	-	2.63201	0.000700724		XLOC_069676	TC2N	-1.8581	0.00847828
XLOC_016256	SYNPR	2.63186	0.0108881		XLOC_085430	C9orf152	-1.85691	0.042529
XLOC_016791	NCAM2	2.62339	0.0201983		XLOC_013879	DLX4	-1.85476	0.0233254
XLOC_034073	UBE2QL1	2.6193	0.000197107		XLOC_000161	ENSSSCG00000031145,THEMIS	-1.85109	0.0241325
XLOC_072504	ENSSSCG00000008712	2.61836	0.0240177		XLOC_054726	-	-1.84899	0.0390462
XLOC_047313	BRICD5,PGP	2.61273	0.0011086		XLOC_028946	SH3BP4	-1.84623	0.0057491
XLOC_016546	USP13	2.60968	0.000970248		XLOC_031033	-	-1.84313	0.0163935
XLOC_017255	KY	2.60944	0.0321789		XLOC_063414	MYCL	-1.83699	0.0252002
XLOC_039131	CAMK2B	2.6034	0.0069513		XLOC_024738	ADAM12	-1.83686	0.00283022
XLOC_053206	SYT11	2.59759	0.000387577		XLOC_047722	SDC1	-1.83493	0.00095102
XLOC_048553	KCNS3	2.58867	0.0182781		XLOC_042206	CD5	-1.83308	0.0282876
XLOC_085648	DRP2	2.58829	0.00344595		XLOC_023726	SH2D4B	-1.83288	0.00870559
XLOC_023424	NOS1	2.58525	0.00372503		XLOC_024394	ZNF37A	-1.83199	0.0171871
XLOC_058123	PTPRQ	2.57657	0.00320975		XLOC_033860	PRLR	-1.83134	0.0154423
XLOC_016432	GYG1	2.57651	0.00174966		XLOC_053140	SLAMF7	-1.8249	0.020618
XLOC_043095	HBEGF	2.5759	0.0043644		XLOC_039115	ENSSSCG00000016731	-1.82217	0.0182908
XLOC_085875	SPRY3	2.57275	0.00227435		XLOC_028514	TFCP2L1	-1.82083	0.00197158
XLOC_008144	SHISA4	2.57014	0.00198823		XLOC_001118	FCN2	-1.81935	0.000507992
XLOC_085221	DUSP26	2.56875	0.0424811		XLOC_041528	C3	-1.81434	0.0146639
XLOC_048404	ENSSSCG00000025224	2.56857	0.00198911		XLOC_023516	INPP5J	-1.81392	0.0227282
XLOC_062048	FAM43B	2.56375	0.00923665		XLOC_001463	ENSSSCG00000004511	-1.81342	0.0271746
XLOC_001527	UNC13C	2.56164	0.00981056		XLOC_073494	CDS1	-1.80782	0.0385541
XLOC_085838	ATP2B3	2.54661	0.00256188		XLOC_062011	FHAD1	-1.80632	0.0164669
XLOC_086050	PFKFB1	2.54289	0.00265298		XLOC_078674	ENSSSCG00000035617	-1.80462	0.0177605
XLOC_052357	ST18	2.52469	0.03		XLOC_033804	TERT	-1.80217	0.0410583
XLOC_036946	ENSSSCG00000007369,ENSSSCG00000031692	2.51287	0.0113444		XLOC_073174	ADAMTS3	-1.79484	0.00993034
XLOC_048222	TMEM182	2.50048	0.00529781		XLOC_072909	NKX6-1	-1.78479	0.019275
XLOC_053311	ENSSSCG00000006719	2.50011	0.0378228		XLOC_041415	PALM3	-1.78134	0.0222949
XLOC_053406	GPR88	2.49894	0.0106973		XLOC_052379	MYOC	-1.77733	0.0371958
XLOC_077501	NCAM1	2.49571	0.000181011		XLOC_017733	RUNX1	-1.77536	0.00580459
XLOC_069235	RASGRF1	2.49306	0.0459933		XLOC_057209	LMNTD1	-1.77066	0.0254728
XLOC_058126	SYT1	2.48666	0.013383		XLOC_053216	ENSSSCG00000006531	-1.77039	0.0338683
XLOC_063334	NKAIN1	2.48194	0.0268936		XLOC_073196	CXCL10	-1.76754	0.0113049
XLOC_014342	MAPT	2.47742	3.37229e-05		XLOC_017540	CD96	-1.76641	0.0118519
XLOC_041843	CTXN3	2.47158	0.000733201		XLOC_014215	CCDC40	-1.76372	0.0412599
XLOC_078219	DLG2	2.44815	0.00773948		XLOC_009518	ALS2CL	-1.76124	0.0312052
XLOC_041103	PACSIN3	2.44769	0.00433892		XLOC_023300	SCARA3	-1.75934	0.00199605
XLOC_041661	PDLIM7	2.44208	0.0105135		XLOC_053197	SEMA4A	-1.75526	0.0189624
XLOC_072876	ENSSSCG00000009182	2.43807	0.0221151		XLOC_047075	FBXO24	-1.75299	0.0225336
XLOC_039173	DPP6	2.42778	0.0160746		XLOC_001973	SIT1	-1.74807	0.0430925
XLOC_072777	SLC7A11	2.42723	0.00776958		XLOC_068888	SLC22A23	-1.74476	0.0285854
XLOC_083496	RASD2	2.42523	0.00754144		XLOC_042380	NAV2	-1.73635	0.018239
XLOC_068384	ACSBG1	2.4167	0.0106247		XLOC_014050	ENSSSCG00000022720	-1.72367	0.0328189
XLOC_068594	RNASE1	2.40371	0.00810086		XLOC_053006	HNF4G	-1.72131	0.0494907
XLOC_023855	SCD	2.39462	0.00715979		XLOC_014568	CCL11	-1.70917	0.0239726
XLOC_001284	FABP7	2.39187	0.0293096		XLOC_069371	NYNRIN	-1.70839	0.00588023
XLOC_028785	STRADB	2.38166	0.00365487		XLOC_069381	PCK2	-1.70564	0.0236633
XLOC_068670	PLEKHH1	2.38102	0.0129538		XLOC_063611	TLR3	-1.70042	0.0406662
XLOC_052309	ENSSSCG00000006196	2.37248	0.00516144		XLOC_013773	ENSSSCG00000017417	-1.69709	0.0156288
XLOC_014293	KCNJ16	2.37116	0.0381692		XLOC_023433	TBX3	-1.6962	0.00057687
XLOC_000588	CDH19	2.36908	0.00944745		XLOC_052797	NKAIN3	-1.69104	0.0400695
XLOC_072632	ENSSSCG00000008855	2.36709	0.0058446		XLOC_063286	RUNX3	-1.68161	0.0377848
XLOC_068600	ENSSSCG00000002140	2.36542	0.0131491		XLOC_053150	SLAMF8	-1.67833	0.0316182
XLOC_039096	CYCS	2.35619	0.00181901		XLOC_056926	RAC2	-1.66985	0.00993131
XLOC_002073	-	2.35412	0.00699147		XLOC_057950	PLEKHG6	-1.66736	0.0350337
XLOC_063352	FNDC5	2.3537	0.00428965		XLOC_014094	TNK1	-1.66181	0.0200521
XLOC_077366	ENSSSCG00000014861,ENSSSCG00000035786	2.33094	0.00376619		XLOC_052081	FAM83H	-1.66028	0.01225
XLOC_014189	SLC16A3	2.31652	0.016549		XLOC_068274	SRRM3	-1.65917	0.0323065
XLOC_040928	SLC29A2	2.31007	0.00382891		XLOC_069159	C6orf132	-1.65691	0.0387357
XLOC_000196	ADGRB3	2.30755	0.015704		XLOC_034078	IRX1	-1.65584	0.028705
XLOC_028827	MAP2	2.30739	0.0132054		XLOC_014263	LLGL2,TSEN54	-1.65342	0.00668055
XLOC_069088	MLIP	2.30082	0.017348		XLOC_001631	ADAMTS17	-1.64935	0.00915213
XLOC_016339	CAND2	2.294	0.00297133		XLOC_028532	KBTBD11	-1.64788	0.0341738
XLOC_078533	NDUFA4	2.28702	0.00208563		XLOC_077906	LAMC2	-1.64195	0.000700466
XLOC_063381	GRIK3	2.283	0.00977617		XLOC_078673	SEC16B	-1.63981	0.00904559
XLOC_073114	FSTL5	2.27895	0.0267602		XLOC_017023	XCR1	-1.63399	0.0237454
XLOC_016451	P2RY1	2.2724	0.00582355		XLOC_058012	SLC38A1	-1.63344	0.0208375
XLOC_069187	CLIC5	2.27175	0.0046617		XLOC_014219	CBX2	-1.63137	0.0239693
XLOC_047485	LRRTM4	2.26702	0.0168224		XLOC_061287	ENSSSCG00000039200	-1.62934	0.00550398
XLOC_061526	APLP1,HCST	2.26273	0.0191383		XLOC_013544	ZNF750	-1.62739	0.0213815
XLOC_001301	RFX6	2.26117	0.00360145		XLOC_024748	ENSSSCG00000026302	-1.62654	0.0465402
XLOC_062446	ZSWIM5	2.26066	0.04618		XLOC_028585	ENSSSCG00000015823	-1.62421	0.00504157
XLOC_041533	DENND1C,TUBB4A	2.25769	0.0381907		XLOC_014694	HMGCLL1	-1.62287	0.0317703
XLOC_024550	UBE2D1	2.25675	0.00611938		XLOC_036296	ENSSSCG00000032980,PRAG1	-1.61936	0.0133314
XLOC_041421	CACNA1A	2.23559	0.020841		XLOC_078146	ENSSSCG00000036853	-1.61631	0.0374917
XLOC_057299	ENSSSCG00000035531	2.23075	0.0018999		XLOC_068130	BTN2A2	-1.61608	0.0230243
XLOC_078430	ENSSSCG00000031824,OPCML	2.22812	0.00656568		XLOC_068348	RUNX2	-1.61397	0.0187347
XLOC_069080	COL11A2	2.22731	0.00382623		XLOC_063228	ARHGEF19	-1.6005	0.0284392
XLOC_013586	AATK	2.22647	0.0118006		XLOC_063154	MEIOC	-1.5992	0.0421312
XLOC_024577	PPP1R3C	2.22165	0.00598186		XLOC_072992	HS3ST1	-1.59428	0.0397148
XLOC_061290	ENSSSCG00000032060	2.22057	0.00714135		XLOC_014673	TRPV3	-1.59343	0.0433969
XLOC_000916	NR4A3	2.21758	0.00191677		XLOC_000229	OTUD7A	-1.59082	0.0420677
XLOC_041193	ABCC8	2.21373	0.00444669		XLOC_040902	UNC93B1	-1.58695	0.0276778
XLOC_008330	PRKCQ	2.21112	0.0112117		XLOC_014278	RAB37	-1.56218	0.0395711
XLOC_063349	SYNC	2.20901	0.00863841		XLOC_068308	FOXP4	-1.55998	0.00814755
XLOC_013680	CACNG4	2.20814	0.0249238		XLOC_033921	ESM1	-1.55739	0.0271145
XLOC_023553	CHCHD10	2.2048	0.00326998		XLOC_057952	EPSTI1	-1.55489	0.0413977
XLOC_061926	PRXL2B	2.20476	0.00560181		XLOC_068756	GPR65	-1.55279	0.0393483
XLOC_083716	LRRC55	2.20403	0.00589673		XLOC_072879	ADH4	-1.55075	0.0378428
XLOC_023486	SEZ6L	2.1972	0.0399336		XLOC_039420	UPP1	-1.54882	0.0395275
XLOC_068405	BTBD1	2.1958	0.00661362		XLOC_028706	HOXD10	-1.54864	0.0347891
XLOC_029094	CSMD1	2.19278	0.0254601		XLOC_024642	ENSSSCG00000010559,ENSSSCG00000025557	-1.5457	0.0420162
XLOC_063491	CHST9	2.18521	0.00425418		XLOC_033607	IL7R	-1.54562	0.0364099
XLOC_072483	NAT8L	2.18443	0.00283075		XLOC_023677	H2AFY2	-1.54178	0.0374326
XLOC_023943	ENSSSCG00000039630	2.18321	0.0289763		XLOC_041627	ENSSSCG00000014004	-1.53679	0.0207032
XLOC_036587	SLC12A5	2.1806	0.0171593		XLOC_068189	SLA-5	-1.5337	0.0433828
XLOC_069105	UQCC2	2.16714	0.010487		XLOC_068092	SOX4	-1.53244	0.00761074
XLOC_039269	BPGM	2.16687	0.00665203		XLOC_014444	PRR15L	-1.53093	0.0166435
XLOC_039301	FLNC	2.16283	0.0337695		XLOC_036861	FAM110A	-1.53056	0.0430751
XLOC_024603	TLL2	2.16208	0.0065998		XLOC_016818	HUNK	-1.52895	0.0154819
XLOC_041201	SOX6	2.15847	0.0115855		XLOC_072625	KIT	-1.5256	0.0140642
XLOC_014104	ATP1B2	2.14575	0.0260777		XLOC_063297	CRYBG2,UBXN11	-1.51702	0.0181116
XLOC_024428	DNAJC12	2.13488	0.00339328		XLOC_084913	ENSSSCG00000032894	-1.5161	0.0237993
XLOC_085932	MAP7D2	2.13183	0.0240186		XLOC_069404	ENSSSCG00000033721,TRAV26-2	-1.51504	0.00653135
XLOC_039066	CRHR2	2.12835	0.0159513		XLOC_034035	ITK	-1.51296	0.0338298
XLOC_063545	NEXN	2.12477	0.00682973		XLOC_072990	HES6	-1.51206	0.0341266
XLOC_001342	RRAGD	2.12198	0.00701285		XLOC_000447	CEP152	-1.50876	0.0124188
XLOC_017491	FAM162A	2.11865	0.00391655		XLOC_072643	RXFP1	-1.50061	0.0150897
XLOC_024413	TMEM26	2.11323	0.00851466		XLOC_024021	ROR2	-1.49861	0.0142383
XLOC_013759	PTGES3L	2.11278	0.0051159		XLOC_039208	ENSSSCG00000016475,ENSSSCG00000031902,ENSSSCG00000032112,ENSSSCG00000037885,ENSSSCG00000039581	-1.49607	0.0222181
XLOC_001092	PLPP7	2.11007	0.00244932		XLOC_017534	CD200,ENSSSCG00000034515	-1.48939	0.00610439
XLOC_052240	ENSSSCG00000006101,ENSSSCG00000024290	2.09835	0.0167269		XLOC_068798	BDKRB2	-1.48917	0.0345372
XLOC_089229	ENSSSCG00000034469	2.09822	0.0224797		XLOC_057167	RAB3IP	-1.48596	0.0284931
XLOC_086365	PNCK	2.09771	0.0176903		XLOC_040858	CRACR2B	-1.48517	0.0361352
XLOC_016265	KBTBD8	2.09592	0.0100194		XLOC_041139	ABTB2	-1.47157	0.0389447
XLOC_086274	IGSF1	2.09539	0.015507		XLOC_063244	TMCO4	-1.47043	0.0164002
XLOC_072559	ENSSSCG00000008769	2.09528	0.0317792		XLOC_083934	EXOC3L4	-1.47043	0.0445055
XLOC_000866	DNAJB5	2.08518	0.00502592		XLOC_016908	PDZD4	-1.46641	0.0441697
XLOC_043150	PPP2R2B	2.084	0.0183606		XLOC_062797	ENSSSCG00000037879	-1.46589	0.0409685
XLOC_000953	MUSK	2.07302	0.0240689		XLOC_068008	FOXC1	-1.46534	0.0440758
XLOC_072846	ENSSSCG00000039813	2.07298	0.0240586		XLOC_063162	ENSSSCG00000034547	-1.46432	0.0458841
XLOC_000251	GRIK2	2.0721	0.0214541		XLOC_000362	RAB27B	-1.45672	0.046367
XLOC_052594	SV2A	2.07198	0.0238637		XLOC_061657	CYB561A3	-1.45653	0.0309828
XLOC_011192	ENSSSCG00000012113	2.0718	0.043759		XLOC_086263	MDK	-1.45633	0.0427486
XLOC_053077	METTL11B	2.07066	0.0191194		XLOC_042100	ENSSSCG00000029902	-1.45624	0.0405743
XLOC_029412	PTPRN	2.06753	0.0266906		XLOC_001176	CCDC170,ESR1	-1.45365	0.0125621
XLOC_057438	ANKS1B,ENSSSCG00000022083	2.05921	0.0150388		XLOC_042089	TBC1D10C	-1.45192	0.0360561
XLOC_063153	TMEM52	2.05588	0.0234161		XLOC_047730	ENSSSCG00000040444	-1.45117	0.0488646
XLOC_008562	HACD1	2.05515	0.00392169		XLOC_017240	SEMA5B	-1.45007	0.0415191
XLOC_062974	DNAH10	2.05429	0.0423254		XLOC_062883	TRAPPC6A	-1.44838	0.0444817
XLOC_036635	RBM38	2.05417	0.0118193		XLOC_069390	IL25	-1.44787	0.0437532
XLOC_033871	GDNF	2.05021	0.0349611		XLOC_008173	GAS1	-1.44772	0.00145735
XLOC_014292	KCNJ2	2.05013	0.00253747		XLOC_000810	ENSSSCG00000005216	-1.44552	0.0381132
XLOC_061560	ACTN4	2.04163	0.0173278		XLOC_016847	CHAF1B	-1.44382	0.0373373
XLOC_052663	ENSSSCG00000006777,PPM1J	2.04067	0.00336802		XLOC_041581	TLE2	-1.44133	0.0456073
XLOC_062718	PHKB	2.03998	0.016543		XLOC_001819	LIMCH1	-1.43837	0.0421746
XLOC_042540	KCNN1	2.03202	0.0250385		XLOC_062694	LRRC75A	-1.43583	0.0318051
XLOC_048292	ENSSSCG00000008250	2.02566	0.0318131		XLOC_048139	WDR90	-1.43151	0.0332561
XLOC_047225	TMC7	2.02061	0.00417116		XLOC_052738	GFI1	-1.42944	0.0398513
XLOC_010793	SGCG	2.01891	0.00668357		XLOC_036865	ST8SIA1	-1.42904	0.0339791
XLOC_072967	CPZ	2.01683	0.00169136		XLOC_056837	CELSR1	-1.42529	0.0254204
XLOC_047346	FBXL16	2.01564	0.0223671		XLOC_042070	C1QA	-1.42414	0.0427777
XLOC_039330	ENSSSCG00000031347,KCND2	2.01458	0.0304533		XLOC_025592	-	-1.42361	0.0495842
XLOC_062306	TTLL7	2.01154	0.000463735		XLOC_061431	IRX3	-1.42124	0.015768
XLOC_063273	TCEA3	2.00284	0.01277		XLOC_023825	ENSSSCG00000036854	-1.41767	0.0411067
XLOC_086369	TOMM7	2.00115	0.0442226		XLOC_085602	GPR174	-1.41734	0.0467249
XLOC_008406	FH	1.99943	0.0459246		XLOC_013816	KRT27	-1.4155	0.0486748
XLOC_056931	TST	1.99858	0.0259013		XLOC_016464	ENSSSCG00000011723,ENSSSCG00000039895	-1.41421	0.0401297
XLOC_001576	MAP1A	1.99399	0.00379687		XLOC_033693	OCLN	-1.41181	0.00903756
XLOC_041604	ENSSSCG00000013436	1.99364	0.00923652		XLOC_013976	SLFN11	-1.41159	0.00816678
XLOC_053084	ENSSSCG00000031583	1.98992	0.024313		XLOC_077684	ENSSSCG00000015293	-1.40773	0.0282501
XLOC_047895	CASTOR2	1.98969	0.0259501		XLOC_073359	DAPP1	-1.40733	0.0471266
XLOC_014212	CYP2C42	1.98777	0.041098		XLOC_053321	CD2	-1.40697	0.0410671
XLOC_001727	GMDS	1.98286	0.0327441		XLOC_057897	ETV6	-1.39803	0.0152116
XLOC_028721	TNFRSF11B	1.97986	0.0425729		XLOC_077533	HOOK1	-1.3954	0.040554
XLOC_073142	EPHA5	1.97974	0.0147427		XLOC_072971	SORCS2	-1.39499	0.0324037
XLOC_041482	PDE4A	1.97733	0.0438033		XLOC_053466	CLCA2	-1.39205	0.039822
XLOC_036328	VDAC3	1.97247	0.00595736		XLOC_073353	ENSSSCG00000022361	-1.39041	0.0100572
XLOC_000305	ME1	1.97245	0.018338		XLOC_014157	PIMREG	-1.39005	0.0317416
XLOC_023610	ENSSSCG00000040448	1.97222	0.0411808		XLOC_047817	BAIAP2L1	-1.38839	0.0496741
XLOC_068534	CAMK2G	1.97057	0.0333719		XLOC_073506	NTF3	-1.38451	0.0412092
XLOC_042874	FGFR4	1.96475	0.013717		XLOC_000759	ENTPD6	-1.37878	0.0448952
XLOC_042848	HCN2	1.96068	0.0121736		XLOC_056879	PMM1	-1.37672	0.0284682
XLOC_063439	PSMC2	1.95898	0.0447509		XLOC_001936	DOCK8	-1.37198	0.027823
XLOC_023420	WSB2	1.95468	0.0493243		XLOC_052539	S100A14	-1.37079	0.0178605
XLOC_047870	ENSSSCG00000027890	1.95138	0.0354053		XLOC_008593	KIAA1217	-1.3701	0.00872871
XLOC_001052	SLC25A25	1.95001	0.0189644		XLOC_041199	PLEKHA7	-1.36788	0.0429886
XLOC_023942	PAIP1	1.94876	0.0406925		XLOC_052284	TTC16	-1.366	0.0329104
XLOC_042771	FEM1A	1.94711	0.0198024		XLOC_000511	BMF	-1.36513	0.00459584
XLOC_014091	SLC2A4	1.94608	0.014877		XLOC_036406	TUFT1	-1.3598	0.0398972
XLOC_000842	RORB	1.94574	0.0173627		XLOC_042976	SLCO4C1	-1.3586	0.038488
XLOC_068271	ENSSSCG00000001551,ENSSSCG00000033137	1.93462	0.0174671		XLOC_057748	APOF,TIMELESS	-1.35818	0.0427977
XLOC_062801	SIRT2	1.92783	0.0372481		XLOC_028845	IGFBP2	-1.35314	0.0263565
XLOC_062524	-	1.92639	0.0374717		XLOC_047136	AUTS2	-1.35238	0.0402818
XLOC_062275	-	1.92521	0.0312045		XLOC_077432	PANX1	-1.34945	0.0377495
XLOC_042894	NEK8,TRAF4	1.91851	0.0434983		XLOC_042754	VAV1	-1.34898	0.0131874
XLOC_008070	ENSSSCG00000004598	1.91845	0.0414667		XLOC_013620	RHBDF2	-1.34403	0.025124
XLOC_086022	ATL2	1.91756	0.0417817		XLOC_010976	FARP1	-1.34128	0.0202436
XLOC_052603	ANKRD34A	1.91497	0.0219335		XLOC_062533	IRF8	-1.33748	0.0268528
XLOC_001834	EGLN1	1.91061	0.0411511		XLOC_014119	NRK	-1.33687	0.0401486
XLOC_023606	INPP5F	1.90994	0.040623		XLOC_061230	IQCK	-1.32917	0.0407025
XLOC_063544	DNAJB4	1.90597	0.0051052		XLOC_056957	ENSSSCG00000000194	-1.32586	0.0164046
XLOC_000942	TMEM38B	1.90506	0.0191884		XLOC_014749	CRYBG1	-1.32445	0.0442482
XLOC_028656	CSRNP3	1.90402	0.0163487		XLOC_085098	NOTCH1	-1.31968	0.0419957
XLOC_062771	COX7A1	1.90126	0.00625354		XLOC_016352	NUP210	-1.3184	0.0411084
XLOC_039291	ENSSSCG00000002653	1.89459	0.0436723		XLOC_000779	SCUBE1	-1.31088	0.0440521
XLOC_068920	ENSSSCG00000026953	1.8882	0.0417708		XLOC_017505	CGNL1	-1.30921	0.0413445
XLOC_014690	SMTNL2	1.88813	0.0237858		XLOC_039207	EPHB6	-1.30043	0.0196309
XLOC_010798	ATP8A2	1.88384	0.0139771		XLOC_042745	STXBP2	-1.28426	0.0455828
XLOC_024516	ENSSSCG00000010370	1.88321	0.000898011		XLOC_002078	TPT1	-1.2819	0.0410905
XLOC_068240	DLD	1.88108	0.0318985		XLOC_069068	ENSSSCG00000001455	-1.27892	0.0185819
XLOC_024476	MTSS1	1.88102	0.0334026		XLOC_073225	FHDC1	-1.26656	0.0283362
XLOC_057920	MYO1D	1.87488	0.0432536		XLOC_072741	SFRP2	-1.2636	0.0346788
XLOC_013556	FASN	1.87358	0.0223501		XLOC_061367	ELOVL4	-1.26327	0.0311613
XLOC_063583	DNAJC6	1.87294	0.00884333		XLOC_078060	ENSSSCG00000014672	-1.26311	0.0419729
XLOC_002072	SAL1	1.87235	0.0112241		XLOC_062791	YIF1B	-1.26183	0.0339775
XLOC_014574	CDK5R1	1.87196	0.0421017		XLOC_024593	ENSSSCG00000010491	-1.26051	0.0432143
XLOC_029496	ENSSSCG00000022925	1.87154	0.0432423		XLOC_011155	LRCH1	-1.25767	0.0177004
XLOC_000216	SMIM8	1.87101	0.0284029		XLOC_077961	IKZF1	-1.25642	0.0393717
XLOC_047046	CYP3A39	1.87044	0.00333269		XLOC_077957	ABCA13	-1.25627	0.0243467
XLOC_052398	RXRG	1.86441	0.0389724		XLOC_038909	ENSSSCG00000032422	-1.25432	0.0404402
XLOC_001398	SLC22A16	1.86137	0.0365729		XLOC_028502	STEAP3	-1.25403	0.0383597
XLOC_000382	DAPK2	1.86122	0.00452441		XLOC_037044	LAMA5	-1.25098	0.0495222
XLOC_057544	PNPLA3	1.86048	0.0430213		XLOC_023427	TESC	-1.23928	0.048063
XLOC_034017	CCNG1	1.85883	0.0214769		XLOC_053256	USH2A	-1.23115	0.0399227
XLOC_029400	PRKAG3	1.85165	0.032302		XLOC_083953	CEP170B	-1.23092	0.0361426
XLOC_077691	STEAP2	1.85135	0.00502512		XLOC_041204	CYP2R1	-1.22549	0.0203911
XLOC_069571	TENM2	1.84687	0.0434059		XLOC_001047	STC1	-1.22481	0.0329304
XLOC_000164	ENSSSCG00000038602,KIAA0408	1.84381	0.0116034		XLOC_077502	NDUFA10	-1.22004	0.0431302
XLOC_016480	MLF1	1.83989	0.0270615		XLOC_036514	TGIF2	-1.21663	0.0216843
XLOC_028447	CACNB4	1.83975	0.0309937		XLOC_085482	NDUFB8	-1.21622	0.0441041
XLOC_052614	PRKAB2	1.83821	0.0126584		XLOC_077749	AHR	-1.21511	0.0215181
XLOC_024037	LGI3	1.83461	0.0474978		XLOC_052056	WDR31	-1.20964	0.0410327
XLOC_068101	NRSN1	1.83446	0.0425085		XLOC_010894	TGFB2	-1.20485	0.041462
XLOC_041351	ENSSSCG00000036363	1.83226	0.0329559		XLOC_072866	SLC39A8	-1.20314	0.0189779
XLOC_052702	COL11A1	1.81851	0.0192556		XLOC_042208	TMEM132A	-1.20281	0.0377294
XLOC_013623	FOXJ1,RNF157	1.81744	0.012651		XLOC_013643	HID1	-1.19638	0.0367718
XLOC_072843	ELOVL6	1.81592	0.0352611		XLOC_077355	RNF169	-1.19556	0.0417619
XLOC_085909	ACE2	1.81333	0.0329895		XLOC_061566	PAK4	-1.1948	0.0225795
XLOC_085434	MID1IP1	1.80746	0.00165464		XLOC_036823	-	-1.19192	0.0346314
XLOC_077630	ENSSSCG00000031293,NTM	1.80637	0.0443346		XLOC_068255	ITPR3	-1.19004	0.032039
XLOC_028694	MAP3K20	1.80545	0.0172073		XLOC_073224	PSMB6	-1.18839	0.0408608
XLOC_028941	ENSSSCG00000036274	1.80184	0.00134627		XLOC_068005	DDIT4	-1.18816	0.0416249
XLOC_014617	CORO6	1.79582	0.0402912		XLOC_028789	FZD7	-1.1836	0.032894
XLOC_000534	SYNM	1.79454	0.0316595		XLOC_041838	ADGRG5	-1.17685	0.0311599
XLOC_024518	RBP3	1.7857	0.0454568		XLOC_013555	ENSSSCG00000029553	-1.17026	0.0348576
XLOC_062274	DTNA	1.78468	0.0218743		XLOC_001516	MCM2	-1.16781	0.0414749
XLOC_033783	CMBL	1.78174	0.0193135		XLOC_048197	ARID5A	-1.16746	0.0143482
XLOC_057318	MRPL51	1.77724	0.0143362		XLOC_013654	ENSSSCG00000017244,ENSSSCG00000032790	-1.16564	0.0343694
XLOC_057580	CACNA1I	1.77661	0.0397329		XLOC_085328	RNF11	-1.1656	0.043821
XLOC_052627	TBX15	1.77403	0.00870562		XLOC_008191	CCL21	-1.16306	0.0396809
XLOC_001948	ZFAND5	1.77383	0.0139013		XLOC_013986	FAM169A	-1.15205	0.0432932
XLOC_002050	FRRS1L	1.77115	0.0128906		XLOC_069712	IL7	-1.14949	0.0329077
XLOC_016348	GRIP2	1.77054	0.00828203		XLOC_000683	GNG2	-1.14659	0.0175864
XLOC_016549	FXR1	1.76861	0.0221234		XLOC_029490	PDP1	-1.14084	0.0341431
XLOC_078649	MAP1LC3B	1.76793	0.0372709		XLOC_033615	EGFLAM	-1.13931	0.017667
XLOC_058098	ENSSSCG00000040056	1.76735	0.0162231		XLOC_072498	AFAP1	-1.13205	0.0341798
XLOC_042784	NMRK2	1.76386	0.0255379		XLOC_029185	CYTIP	-1.12304	0.038516
XLOC_014685	UBE2G1	1.7633	0.014092		XLOC_073425	ENSSSCG00000032030,HERC5	-1.11947	0.0480725
XLOC_061491	GPI,KIAA0355	1.75739	0.0161125		XLOC_016179	P4HTM,WDR6	-1.11843	0.0310582
XLOC_057958	KCNA6	1.75391	0.0233215		XLOC_039018	CADPS2	-1.11486	0.0332054
XLOC_048299	HK2	1.75221	0.0290556		XLOC_073193	BMP5	-1.11286	0.0318324
XLOC_029438	RF00026	1.75073	0.0461729		XLOC_057594	ENSSSCG00000031345	-1.11197	0.031544
XLOC_053082	ATP1B1	1.74684	0.00334098		XLOC_010865	RCBTB1	-1.11133	0.0487465
XLOC_048293	ENSSSCG00000008254	1.74217	0.0390994		XLOC_017526	CD274,PDCD1LG2	-1.08797	0.0422891
XLOC_041352	RAB3A	1.73956	0.00852601		XLOC_000765	MLXIPL	-1.08491	0.0409893
XLOC_010873	SUCLA2	1.73511	0.0187205		XLOC_013892	CACNA1G,SPATA20	-1.08452	0.0175713
XLOC_043086	PROB1,SPATA24	1.73176	0.0262186		XLOC_068286	PLIN2	-1.08044	0.0439084
XLOC_073077	LRRC66	1.72971	0.0205076		XLOC_014380	TMEM106A	-1.07936	0.0309409
XLOC_047019	GRID2IP	1.72605	0.0298788		XLOC_008179	ENSSSCG00000010320	-1.07751	0.0444676
XLOC_056972	GPD1,SMARCD1	1.72397	0.0266826		XLOC_052224	NIPAL2	-1.07443	0.017461
XLOC_072775	MGARP,NDUFC1	1.72225	0.0136773		XLOC_068882	FAAH	-1.07433	0.0327766
XLOC_008635	PFKFB3	1.72166	0.00573706		XLOC_042299	SLC1A3	-1.0714	0.0429067
XLOC_078169	PGM2L1	1.72	0.0238616		XLOC_061961	ENSSSCG00000037251	-1.07039	0.0426809
XLOC_061912	TMEM88B	1.71866	0.0423196		XLOC_001871	ENSSSCG00000005149,ENSSSCG00000031075	-1.0539	0.0382977
XLOC_068509	CFL2	1.71527	0.00850595		XLOC_017027	PICK1	-1.05007	0.0314778
XLOC_052167	PIK3CD	1.71161	0.0425774		XLOC_048243	C2orf15,LIPT1	-1.0475	0.0474422
XLOC_041873	UQCRQ	1.71067	0.0210258		XLOC_014140	NAAA	-1.04444	0.0318062
XLOC_086000	NDUFB11	1.70841	0.0139827		XLOC_014423	ERBB2	-1.04189	0.0429054
XLOC_061518	ENSSSCG00000002907,ETV2	1.70723	0.00717465		XLOC_072713	ENSSSCG00000039646	-1.03888	0.0437423
XLOC_001532	SCG3	1.70611	0.0320768		XLOC_013596	CTHRC1	-1.03265	0.044517
XLOC_008203	MYORG	1.70471	0.00582339		XLOC_057683	RARG	-1.02629	0.0271564
XLOC_077713	PEG10	1.70351	0.0185032		XLOC_068443	RAB12	-1.02591	0.0447028
XLOC_062092	CEP85	1.70202	0.0143456		XLOC_028567	ENSSSCG00000026662	-1.02446	0.040678
XLOC_061503	FXYD1	1.70087	0.0300319		XLOC_033638	ENSSSCG00000033022	-1.01717	0.0435644
XLOC_039341	CAPZA2	1.68204	0.0318034		XLOC_041013	SLC25A1	-1.00918	0.0310449
XLOC_053160	ACKR1,CADM3	1.68117	0.00600774		XLOC_001517	GFOD1	-1.00772	0.0413562
XLOC_028630	GPD2	1.68094	0.0253304		XLOC_014383	IFI35	-1.00342	0.0412197
XLOC_085143	KCNT1	1.67873	0.0498891		XLOC_062057	YWHAG	-1.00282	0.0429424
XLOC_013776	ACLY	1.6765	0.0381774		XLOC_000776	MLLT3	2.00337	0.0177677
XLOC_063192	SLC2A5	1.67527	0.0327411		XLOC_061318	ENSSSCG00000002720	2.00553	0.024446
XLOC_069284	IDH2	1.67388	0.0378196		XLOC_057542	PARVB	2.00988	0.0287795
XLOC_016651	IRF4	1.67378	0.0415935		XLOC_053089	DCAF6	2.01277	0.0331237
XLOC_043043	ENSSSCG00000014296	1.67349	0.0151147		XLOC_047872	ENSSSCG00000024796	2.01309	0.0331296
XLOC_062693	ENSSSCG00000002825	1.67323	0.0410209		XLOC_010934	CCDC181	2.01833	0.0371738
XLOC_000762	IFN-DELTA-1,IFN-OMEGA-2	1.67322	0.0390078		XLOC_011194	ENSSSCG00000003079	2.02076	0.0422615
XLOC_048195	MTLN	1.67129	0.0304585		XLOC_047584	GPR75	2.02111	0.039611
XLOC_057955	KCNA5	1.6657	0.0363352		XLOC_001926	VLDLR	2.02143	0.0202457
XLOC_068241	SLC6A2	1.65818	0.0317938		XLOC_066789	-	2.02303	0.0445003
XLOC_057461	ENSSSCG00000000905	1.65661	0.0267273		XLOC_072597	GABRB1	2.02345	0.034686
XLOC_000957	ZNF483	1.65602	0.0246544		XLOC_047876	HSPB1	2.02349	0.00883033
XLOC_048047	ABAT	1.65502	0.0403014		XLOC_068781	ENSSSCG00000039320	2.02802	0.0340485
XLOC_073312	ANK2	1.65392	0.0178289		XLOC_047580	RTN4	2.02846	0.0232758
XLOC_048432	RHOQ	1.6531	0.0159321		XLOC_033995	SGCD	2.02916	0.0371274
XLOC_016450	MBNL1	1.65268	0.0381087		XLOC_029254	ENSSSCG00000022345	2.02936	0.0485804
XLOC_024161	RNF34	1.64983	0.0307492		XLOC_010883	ENSSSCG00000011892	2.03001	0.0412434
XLOC_001275	TPD52L1	1.64961	0.0333542		XLOC_028777	ENSSSCG00000016093	2.03003	0.0285232
XLOC_063620	PCSK9	1.64729	0.0383167		XLOC_017305	PFN2	2.03101	0.0174028
XLOC_047878	MDH2	1.64535	0.0407012		XLOC_014487	TOB1	2.03145	0.0409069
XLOC_039416	MPP6	1.64266	0.0206304		XLOC_001831	KCTD19	2.03173	0.0320189
XLOC_002114	NDUFA8	1.64227	0.0274278		XLOC_057891	APOLD1	2.03208	0.0157503
XLOC_008278	PHYH	1.64218	0.0263504		XLOC_029228	FASTKD1	2.03325	0.0207615
XLOC_072639	PCNX2	1.62999	0.0406088		XLOC_033675	RGS7BP	2.0372	0.0441768
XLOC_041733	COX7C	1.62853	0.0282916		XLOC_069680	KCNMB4	2.03976	0.0432279
XLOC_042079	NDUFS8	1.62796	0.0211629		XLOC_069258	ALPK3	2.04034	0.0484783
XLOC_077690	ENSSSCG00000031761	1.62383	0.0448901		XLOC_011238	SOX21	2.04191	0.0499399
XLOC_053041	USP43	1.62215	0.0401293		XLOC_077606	PKNOX2	2.04349	0.0322681
XLOC_029236	SLC25A12	1.62084	0.0268442		XLOC_063671	ENSSSCG00000003903	2.04579	0.00918994
XLOC_000298	ENSSSCG00000004446	1.62056	0.0308432		XLOC_057170	SPTB	2.04651	0.0433975
XLOC_061966	KIF1B	1.61943	0.0318091		XLOC_008355	ENSSSCG00000029066	2.04855	0.0177769
XLOC_017502	NDUFB4	1.61798	0.0198968		XLOC_036992	KCNB1	2.05089	0.00676649
XLOC_013642	ENSSSCG00000032166	1.61486	0.0162079		XLOC_078608	ENSSSCG00000040138,NAMPT	2.05319	0.0186153
XLOC_033833	RETREG1	1.61449	0.0283387		XLOC_057518	PANX2	2.05619	0.0447357
XLOC_062671	COX7A2	1.61365	0.0321685		XLOC_085756	ARHGAP36	2.0572	0.0318065
XLOC_008373	SYNPO2	1.6134	0.0399444		XLOC_083409	ENSSSCG00000026140	2.05743	0.0294475
XLOC_073078	TMEFF2	1.61307	0.0322561		XLOC_029308	DOK5	2.05827	0.0323537
XLOC_052852	NDUFB9	1.609	0.0242805		XLOC_039237	NDUFB2	2.06071	0.0218549
XLOC_023937	CFAP74	1.6012	0.0419499		XLOC_061378	NDRG4,SETD6	2.06654	0.0147525
XLOC_014359	ACAA2	1.60083	0.0421915		XLOC_028890	KCNE4	2.06818	0.0326988
XLOC_038894	SMARCD3	1.59958	0.0333291		XLOC_078345	SLC37A4	2.07006	0.0247563
XLOC_017129	PDHB	1.59826	0.0174324		XLOC_061365	COQ9	2.07182	0.00779114
XLOC_023744	SNCG	1.59798	0.0189987		XLOC_036384	CD3E	2.07221	0.0403168
XLOC_086370	L1CAM	1.59175	0.0196897		XLOC_016066	STAC	2.07443	0.00619779
XLOC_000550	ARMH4	1.58957	0.0421353		XLOC_085303	ATP6,ATP8,COX1,COX2,COX3,ND1,ND2,ND3,ND4,ND4L,ND5	2.07878	0.00961298
XLOC_002195	CRAT	1.58602	0.0236083		XLOC_077910	C1orf21	2.0788	0.0209791
XLOC_047877	ATP5F1E	1.58364	0.0324828		XLOC_085960	DMD	2.081	0.0379918
XLOC_077561	SC5D	1.58308	0.0198158		XLOC_046843	-	2.08146	0.0135853
XLOC_014677	ENSSSCG00000017868	1.58111	0.0450293		XLOC_008217	NDUFB6	2.08323	0.0240826
XLOC_073025	SEL1L3	1.57743	0.0255053		XLOC_085304	CYTB	2.0863	0.00756463
XLOC_072586	GRAMD1C,ZDHHC23	1.57725	0.042266		XLOC_068887	TUBB2B	2.08646	0.0101407
XLOC_078561	GOLM1	1.57644	0.0442329		XLOC_072825	ENSSSCG00000037176	2.08662	0.0324037
XLOC_078521	ENSSSCG00000015337	1.57298	0.0354425		XLOC_048250	COX5B	2.08999	0.0176171
XLOC_072824	CAMK2D	1.56721	0.0411296		XLOC_068469	ENSSSCG00000024316	2.09026	0.0299815
XLOC_048009	ENSSSCG00000031422,TRIM2	1.55825	0.0407928		XLOC_036307	SLC7A2	2.09167	0.0149223
XLOC_047824	ENSSSCG00000034019	1.55744	0.0285193		XLOC_063638	ZYG11B	2.09204	0.0249698
XLOC_062119	ATP5IF1	1.55692	0.0407241		XLOC_013744	DUSP3	2.0936	0.00641599
XLOC_036716	ENSSSCG00000006985,ENSSSCG00000036785	1.55623	0.0389094		XLOC_072482	C4orf48	2.09437	0.0391667
XLOC_062724	ENSSSCG00000027085	1.55566	0.0256636		XLOC_078302	CRYAB	2.09588	0.0128237
XLOC_017725	ATP5PO	1.55505	0.0176938		XLOC_042006	SYNPO	2.09597	0.0437807
XLOC_029477	ENSSSCG00000028217	1.55283	0.0400893		XLOC_001830	SIX1	2.09603	0.0274385
XLOC_034038	LMO7	1.55106	0.0371587		XLOC_078541	AGMO	2.09769	0.0348146
XLOC_085674	GLRB	1.54865	0.0401664		XLOC_016022	PLCL2	2.1019	0.0125018
XLOC_085366	ENSSSCG00000023643	1.54797	0.0363139		XLOC_077847	ADORA1	2.10219	0.0188393
XLOC_029287	ZSWIM2	1.54386	0.0452522		XLOC_068766	CALM1	2.10245	0.0215758
XLOC_002212	FAM78A	1.54061	0.0161999		XLOC_077747	BZW2	2.10541	0.0307612
XLOC_001283	SMPDL3A	1.54026	0.0373586		XLOC_068334	POLH	2.10861	0.0117789
XLOC_085901	ENSSSCG00000012126	1.5361	0.0392669		XLOC_057378	TMEM117	2.10879	0.0302088
XLOC_033776	SPARC	1.53591	0.043398		XLOC_052977	WWP1	2.11037	0.0291388
XLOC_062294	NANOS1	1.53445	0.0419301		XLOC_013867	ATP5MC1	2.11254	0.0120479
XLOC_085865	FUNDC2	1.53431	0.0295072		XLOC_001773	FKBP3	2.1135	0.0217821
XLOC_085961	TMEM47	1.5338	0.00658322		XLOC_016302	CYTH4	2.11413	0.0438941
XLOC_062946	GYS1	1.53255	0.0317122		XLOC_047220	GPRC5B	2.11452	0.00145679
XLOC_041543	NDUFA11	1.53092	0.0471757		XLOC_047147	PSPH	2.11903	0.0300742
XLOC_063341	ENSSSCG00000034175,PTP4A2	1.52487	0.0424114		XLOC_078341	TREH	2.12013	0.0483107
XLOC_052703	OLFM3	1.52304	0.045985		XLOC_023751	ZNF488	2.12187	0.0456174
XLOC_061675	CALM3	1.51498	0.0400436		XLOC_036622	NIPA1	2.12189	0.032365
XLOC_078164	COA4	1.51224	0.0498242		XLOC_024211	ALDH2	2.12215	0.0126689
XLOC_010863	KPNA3	1.51087	0.0233944		XLOC_016020	GALNT15	2.12753	0.0125571
XLOC_063579	ENSSSCG00000040903,PDE4B	1.49985	0.0112557		XLOC_062573	-	2.12784	0.0214733
XLOC_052578	LYSMD1,TMOD4,VPS72	1.49916	0.0385558		XLOC_016222	SMIM4	2.13247	0.0181908
XLOC_000130	RF00156	1.49515	0.0208493		XLOC_078166	UCP3	2.13472	0.00274733
XLOC_085934	RPS6KA3	1.4923	0.0462248		XLOC_057766	R3HDM2,STAC3	2.13669	0.0370812
XLOC_000027	MPC1	1.49079	0.0321672		XLOC_016573	ENSSSCG00000025067	2.13745	0.0381683
XLOC_062646	GOT2	1.49076	0.0266128		XLOC_078182	MAP6	2.14303	0.0430758
XLOC_047991	UQCRC2	1.48957	0.0278274		XLOC_062522	EPGN,MTHFD2L	2.1438	0.0436982
XLOC_086380	DNASE1L1	1.48833	0.0200249		XLOC_069137	MDGA1	2.14595	0.0316185
XLOC_016995	ENSSSCG00000011290	1.48501	0.023924		XLOC_036554	SGK2	2.14602	0.00658621
XLOC_062039	ENSSSCG00000034033,MINOS1	1.48464	0.0420284		XLOC_033836	CDH18	2.15239	0.0453265
XLOC_052935	ENSSSCG00000034584,GRM7	1.47516	0.0438678		XLOC_063432	VAPA	2.15596	0.0229365
XLOC_029211	FIGN	1.47442	0.0388001		XLOC_085596	COX7B	2.15753	0.00721034
XLOC_077466	ENSSSCG00000014251,ENSSSCG00000032877,ENSSSCG00000035823	1.47434	0.0445108		XLOC_083978	CKB	2.15876	0.00322678
XLOC_077833	ENSSSCG00000020963	1.47063	0.0151502		XLOC_069349	AKAP6	2.16097	0.0115468
XLOC_033713	ENSSSCG00000016982	1.46605	0.0404306		XLOC_062737	SLC7A10	2.16175	0.0262062
XLOC_077762	ENSSSCG00000038469	1.46452	0.026565		XLOC_069609	DPF3	2.16217	0.0209228
XLOC_056859	RPS6KA2	1.46324	0.0440595		XLOC_062825	C19orf47	2.16513	0.0297593
XLOC_036888	ENSSSCG00000007264	1.46129	0.0336701		XLOC_052373	ENSSSCG00000006286,ENSSSCG00000030960	2.1652	0.0358868
XLOC_063557	ACADM	1.4579	0.021462		XLOC_017103	ITIH4	2.16656	0.0163909
XLOC_077383	ANO1	1.4563	0.042731		XLOC_068453	TMEM266	2.17069	0.0131526
XLOC_068358	ADGRF2	1.4538	0.036215		XLOC_083982	ENSSSCG00000002550	2.17087	0.00599372
XLOC_029283	SLC25A3	1.44372	0.0322317		XLOC_017461	ENSSSCG00000039249	2.17196	0.0195345
XLOC_048367	LGALSL	1.44224	0.0178204		XLOC_058004	ADAMTS20	2.17231	0.0296779
XLOC_072867	PPP3CA	1.43091	0.0420384		XLOC_061409	LRRC36	2.17473	0.0210205
XLOC_024712	PRDX3	1.43076	0.0145482		XLOC_041801	KCNN2	2.17798	0.0289186
XLOC_052907	STEAP1	1.43067	0.0446345		XLOC_023504	UQCR10	2.17847	0.0111438
XLOC_033645	NDUFS4	1.42906	0.027279		XLOC_036491	TP53INP2	2.18217	0.00395075
XLOC_010837	SERTM1	1.42793	0.0413049		XLOC_085730	NDUFA1	2.18892	0.0121895
XLOC_041671	CLTB,ENSSSCG00000032389	1.42678	0.0163771		XLOC_000284	MFSD4B	2.19045	0.00876881
XLOC_052232	ENSSSCG00000035538,MTERF3	1.42619	0.0273169		XLOC_041480	ICAM5	2.19332	0.0421805
XLOC_029370	FOSB	1.42335	0.0308887		XLOC_016676	COX17,POPDC2	2.19708	0.0108557
XLOC_063733	KANSL1L	1.42301	0.0378345		XLOC_048140	MCRIP2	2.23478	0.0123131
XLOC_052219	COX6C	1.42162	0.0177567		XLOC_024471	MSS51	2.23715	0.0381912
XLOC_052165	ENPP2	1.42065	0.0208347		XLOC_042941	ENSSSCG00000035484,MEF2C	2.23942	0.0352035
XLOC_000315	MAPRE2	1.41942	0.0311771		XLOC_052296	ENSSSCG00000006179	2.24255	0.010646
XLOC_024615	IQANK1	1.41746	0.0400677		XLOC_028746	C2orf88	2.24419	0.0261113
XLOC_047541	ENSSSCG00000036115	1.41716	0.0255589		XLOC_085687	ATG4A	2.24801	0.0131149
XLOC_063669	DEGS2	1.41675	0.0328035		XLOC_023964	ACADSB	2.24839	0.0140623
XLOC_042288	FAM180B,NDUFS3	1.41611	0.0160673		XLOC_057222	ABCC9	2.24854	0.0154628
XLOC_014294	MAP2K6	1.41567	0.0248987
XLOC_033610	CRISP3	1.41509	0.0429234
XLOC_028820	ENSSSCG00000024696	1.41496	0.0147454
XLOC_073513	PRDM8	1.41306	0.0439816
XLOC_023286	ENSSSCG00000016433	1.41065	0.0311298
XLOC_001530	MAPK6	1.40805	0.0206056
XLOC_042040	DUSP8	1.40789	0.0373308
XLOC_057565	ACO2	1.40617	0.040771
XLOC_001627	TTC23	1.404	0.0389429
XLOC_061636	ZNF135	1.39984	0.0423105
XLOC_008631	ATP5F1C	1.39868	0.0356271
XLOC_014033	RFLNB	1.35854	0.0062999
XLOC_016545	ENSSSCG00000011764	1.35464	0.0314865
XLOC_008342	ENSSSCG00000011147	1.35439	0.0333871
XLOC_062568	NUDT7	1.35402	0.0210641
XLOC_048496	DCUN1D1	1.34866	0.0337291
XLOC_008596	OTUD1	1.34603	0.043622
XLOC_001446	SYP	1.34495	0.0417489
XLOC_014194	ENSSSCG00000035728	1.34348	0.0364818
XLOC_023732	GHITM,GPRL15	1.34316	0.0243506
XLOC_072903	SPARCL1	1.34269	0.0410044
XLOC_029090	IGDCC4	1.34024	0.0324078
XLOC_008113	ZBTB18	1.34016	0.0406608
XLOC_052341	PENK	1.33583	0.0322723
XLOC_023695	MCU	1.33547	0.0363533
XLOC_001141	QKI	1.33467	0.0451033
XLOC_000052	AVPI1	1.33461	0.0445012
XLOC_048477	QPCT	1.32695	0.0389663
XLOC_016484	SCHIP1	1.32643	0.0356043
XLOC_000416	PYGO1	1.32632	0.0280528
XLOC_047916	ENSSSCG00000036659	1.3254	0.0310943
XLOC_024551	ENSSSCG00000035762	1.32427	0.012513
XLOC_033899	HMGCS1	1.32105	0.0131658
XLOC_023374	RILPL1	1.3203	0.0273145
XLOC_041966	KCTD16	1.31885	0.0440039
XLOC_017402	PARK7	1.31825	0.033759
XLOC_016328	HRH1	1.31785	0.0290505
XLOC_014403	EIF1	1.31774	0.0429566
XLOC_053126	SDHC	1.31752	0.040113
XLOC_047198	ENSSSCG00000010795	1.31675	0.0266697
XLOC_028708	HOXD8	1.31401	0.0411745
XLOC_029260	LNPK	1.30801	0.0353901
XLOC_077496	DLAT	1.30511	0.0271243
XLOC_052732	GCLM	1.30355	0.0239147
XLOC_047630	ENSSSCG00000038475	1.30065	0.0418871
XLOC_039078	HIBADH	1.29787	0.023188
XLOC_078205	ENSSSCG00000027778	1.29714	0.0443964
XLOC_047463	REEP1	1.29624	0.030865
XLOC_043049	SAR1B	1.29022	0.028869
XLOC_073302	SMIM26	1.28945	0.040305
XLOC_000280	ENSSSCG00000004392	1.28777	0.0244937
XLOC_039359	DNAJB9	1.27977	0.0210597
XLOC_024052	GABRG1	1.278	0.0331999
XLOC_057961	NDUFA9	1.27164	0.0322969
XLOC_047887	ARHGAP39	1.26891	0.0410265
XLOC_052611	GJA5	1.26858	0.037175
XLOC_033604	ENSSSCG00000016828	1.2643	0.0452186
XLOC_047094	TTC12	1.26142	0.0430249
XLOC_024623	GOT1	1.25858	0.0203915
XLOC_023707	LGALS3BP	1.25839	0.0445041
XLOC_052579	PINK1	1.25233	0.0340625
XLOC_041136	APIP	1.24926	0.0410493
XLOC_016299	BHLHE40	1.24755	0.0357787
XLOC_057220	SEMA6C	1.2442	0.0340498
XLOC_069139	SOD2	1.24203	0.0444683
XLOC_068047	TMEM170B	1.22294	0.0279369
XLOC_058068	MAPK13	1.21842	0.0322669
XLOC_057085	RDH5	1.21726	0.0433879
XLOC_000508	CCDC9B	1.19674	0.0230517
XLOC_033736	XRRA1	1.19521	0.0422566
XLOC_014728	FXR2,SOX15	1.19357	0.0429435
XLOC_024583	IDE	1.19332	0.0492264
XLOC_033903	IFN-ALPHA-15,IFN-ALPHA-16,IFN-DELTA-10,IFN-OMEGA-6	1.18901	0.040712
XLOC_062379	DHCR24	1.18746	0.0392703
XLOC_016196	LSMEM2,SEMA3B	1.17812	0.046021
XLOC_069265	KLF15	1.16655	0.038128
XLOC_017578	ST3GAL6	1.1582	0.0329446
XLOC_024614	GRIA4	1.15803	0.04451
XLOC_063646	FGD2	1.15511	0.0438401
XLOC_039050	SGCB	1.15385	0.0322519
XLOC_061953	SOX12	1.14994	0.033941
XLOC_000563	PCSK6	1.14917	0.0240202
XLOC_061344	NQO1	1.14031	0.0452679
XLOC_024168	PPTC7	1.13543	0.0361285
XLOC_078268	MMP27	1.13079	0.0459843
XLOC_000165	AHCYL2,STRIP2	1.12687	0.0436357
XLOC_047507	BOLA3	1.12578	0.0494396
XLOC_052661	SLC16A1	1.12509	0.0489374
XLOC_068736	CIPC	1.12499	0.0464962
XLOC_057084	BLOC1S1	1.12391	0.0486328
XLOC_062050	CLNK	1.12359	0.0340881
XLOC_039014	NDUFA5	1.12271	0.0493203
XLOC_001420	PTDSS1	1.11912	0.0438058
XLOC_052378	SLC19A2	1.1099	0.0347717
XLOC_000132	HBS1L	1.07684	0.0453788
XLOC_077830	SIX4	1.07302	0.0320134
XLOC_037034	RHOBTB3	1.0718	0.0326647
XLOC_014705	SLC26A11	1.06908	0.0410273
XLOC_053351	ATP5PB	1.06737	0.0399254
XLOC_000324	KIAA0895	1.06482	0.0322151
XLOC_056877	SNU13	1.06291	0.0476966
XLOC_072881	EIF4E	1.06097	0.0439258
XLOC_069231	ADAM7,ADAMDEC1	1.05877	0.0310813
XLOC_048112	NDUFB10	1.05314	0.0458997
XLOC_024446	PPA1	1.05221	0.0452842
XLOC_001462	PANK3	1.04782	0.0422272
XLOC_023693	ATP5F1A	1.04589	0.0417464
XLOC_047929	BCKDK	1.04457	0.0392252
XLOC_041840	CHURC1	1.04391	0.0446273
XLOC_043023	ENSSSCG00000014264	1.04376	0.0368147
XLOC_078324	BCKDHB	1.04175	0.0437205
XLOC_024325	GAK	1.04022	0.0310766
XLOC_024581	COL6A5	1.03942	0.0439945
XLOC_053062	FOXO6	1.03796	0.0378051
XLOC_000815	ENSSSCG00000023595	1.03397	0.0436567
XLOC_024639	ENSSSCG00000014178	1.03381	0.0441124
XLOC_052952	FRZB	1.02987	0.0321846
XLOC_077808	KCNIP1	1.02937	0.0448345
XLOC_041985	ADRB2	1.02178	0.028462
XLOC_063512	ANKRD6	1.01744	0.041969
XLOC_052351	ENSSSCG00000006260	1.0162	0.0399798
XLOC_068660	ZNF710	1.01455	0.0446682
XLOC_077499	-	1.01277	0.0328068
XLOC_017771	ENSSSCG00000035037	1.01232	0.0488225
XLOC_040993	UBXN1	1.00945	0.0485336
XLOC_048321	ENSSSCG00000030578	1.00528	0.0376692
XLOC_041753	ENSSSCG00000015040	1.00107	0.0327579
XLOC_000026	CCDC120	1.00086	0.0440988

## Sheet: Pooling RNA-seq_DEGs
List of pooling RNA-seq DEGs
up_regulated(high vs. low)					down_regulated(high vs. low)
Gene_ID	Gene_name	log2FC	FDR		Gene_ID	Gene_name	log2FC	FDR
XLOC_072874	C4orf54	15.2423	3.10671e-34		XLOC_036373	ENSSSCG00000007082	-8.62357	6.34702e-08
XLOC_068303	APOBEC2	14.417	1.02047e-30		XLOC_039326	WNT16	-8.33487	4.70287e-07
XLOC_001183	PPP1R14C	13.2275	1.11111e-25		XLOC_057489	MGAT4C	-8.16551	1.26544e-06
XLOC_085221	DUSP26	13.0786	4.70513e-25		XLOC_028518	ENSSSCG00000034187	-8.02401	2.78993e-06
XLOC_048263	SMYD1	12.9379	1.86848e-36		XLOC_072679	ENSSSCG00000034007	-7.97358	3.66811e-06
XLOC_000527	ACTC1	12.9205	2.18112e-24		XLOC_034218	-	-7.8671	8.61857e-06
XLOC_014757	MYH8	12.5905	5.23507e-23		XLOC_059467	-	-7.8671	8.61857e-06
XLOC_056933	PVALB	12.3794	3.9305e-22		XLOC_052451	ENSSSCG00000039520	-7.81077	1.15945e-05
XLOC_053032	TRIM55	12.2905	9.27265e-22		XLOC_024533	DRGX	-7.75214	1.56975e-05
XLOC_028834	ENSSSCG00000034195	12.0848	6.45246e-21		XLOC_010194	-	-7.56045	4.0588e-05
XLOC_017033	MYL3	12.0052	1.79585e-32		XLOC_004397	-	-7.49045	5.65365e-05
XLOC_023621	ACTA1	11.8403	1.59319e-43		XLOC_062682	DPEP3	-7.41687	7.93821e-05
XLOC_073056	YIPF7	11.7749	1.228e-19		XLOC_080629	-	-7.41687	7.93821e-05
XLOC_016605	TP63	11.6374	4.376e-19		XLOC_082073	-	-7.41687	7.93821e-05
XLOC_029253	CHRNA1	11.532	1.17506e-18		XLOC_008123	ENSSSCG00000033907	-7.2574	0.000160546
XLOC_033646	HSPB3	11.4298	3.01973e-18		XLOC_048913	-	-7.2574	0.000160546
XLOC_047184	ATP2A1	11.3782	4.62141e-40		XLOC_073157	ENSSSCG00000034735,ENSSSCG00000037635,ENSSSCG00000040980,UGT2B31	-7.2574	0.000160546
XLOC_062035	PAX7	11.2656	1.38463e-17		XLOC_016258	C3orf49	-7.17052	0.000336961
XLOC_016984	ENSSSCG00000034015	11.1888	1.41141e-39		XLOC_038968	ENSSSCG00000008531	-7.17052	0.000336961
XLOC_029373	MYL1	11.0635	4.43126e-39		XLOC_033706	DRD1	-7.07808	0.000495636
XLOC_042103	ACTN3	10.9563	3.64257e-38		XLOC_056701	-	-7.07808	0.000495636
XLOC_008140	ENSSSCG00000036948	10.8632	1.40126e-35		XLOC_057993	ENSSSCG00000000777	-7.07808	0.000495636
XLOC_057333	FGF6	10.8564	5.92324e-16		XLOC_084771	ENSSSCG00000033955	-7.07808	0.000495636
XLOC_028833	ENSSSCG00000038840	10.6894	2.6258e-15		XLOC_087852	-	-7.07808	0.000495636
XLOC_047925	TRIM72	10.6248	8.8996e-30		XLOC_014552	ENSSSCG00000031087	-6.97931	0.000737012
XLOC_029199	ITGB6	10.557	8.52502e-15		XLOC_057685	SP7	-6.97931	0.000737012
XLOC_057501	ENSSSCG00000039181	10.5431	9.77741e-15		XLOC_062272	MEP1B	-6.97931	0.000737012
XLOC_039105	PGAM2	10.5135	1.09725e-36		XLOC_001665	FAM189A1	-6.87327	0.00110865
XLOC_086064	ASB12	10.4713	1.8426e-14		XLOC_001795	TRIM9	-6.87327	0.00110865
XLOC_063131	PERM1	10.4265	2.65333e-14		XLOC_005232	-	-6.87327	0.00110865
XLOC_073140	TECRL	10.3486	5.24179e-14		XLOC_028496	DPP10	-6.87327	0.00110865
XLOC_000173	ENSSSCG00000027613	10.3335	2.15792e-31		XLOC_028540	ENSSSCG00000039995	-6.87327	0.00110865
XLOC_024473	MYOZ1	10.3266	3.4812e-36		XLOC_041180	ENSSSCG00000037504	-6.87327	0.00110865
XLOC_087236	-	10.2997	8.40947e-14		XLOC_041937	PCDHB7	-6.87327	0.00110865
XLOC_013563	MYADML2	10.2491	1.26244e-13		XLOC_042026	CDHR5	-6.87327	0.00110865
XLOC_014753	DHRS7C	10.2263	4.40878e-28		XLOC_062384	CDCP2	-6.87327	0.00110865
XLOC_085944	ARX	10.2231	1.62011e-13		XLOC_082248	-	-6.87327	0.00110865
XLOC_023660	MYPN	10.1735	4.94995e-33		XLOC_085083	FUT7	-6.87327	0.00110865
XLOC_048518	TRIM54	10.1662	1.14208e-24		XLOC_086333	ENSSSCG00000035587	-6.87327	0.00110865
XLOC_040867	TNNI2	10.0804	9.65639e-35		XLOC_088612	-	-6.87327	0.00110865
XLOC_008460	TNNI1	10.0288	4.2941e-30		XLOC_012081	-	-6.75882	0.00168821
XLOC_041178	CSRP3	10.0271	4.41722e-24		XLOC_017463	ENSSSCG00000033372	-6.75882	0.00168821
XLOC_041512	FBN3	9.97598	1.28807e-12		XLOC_029397	ENSSSCG00000016195	-6.75882	0.00168821
XLOC_014700	ENO3	9.89052	3.6386e-35		XLOC_041955	RELL2	-6.75882	0.00168821
XLOC_061748	MYBPC2	9.88739	8.66157e-35		XLOC_052996	ENSSSCG00000033255	-6.75882	0.00168821
XLOC_016992	HHATL	9.73953	1.12889e-29		XLOC_053015	ENSSSCG00000006185	-6.75882	0.00168821
XLOC_042007	MYOZ3	9.71769	3.37798e-30		XLOC_062325	ASB17	-6.75882	0.00168821
XLOC_037058	EEF1A2	9.71622	5.40519e-34		XLOC_067972	-	-6.75882	0.00168821
XLOC_042785	ATCAY	9.5854	3.34564e-11		XLOC_069338	ENSSSCG00000039959	-6.75882	0.00168821
XLOC_016306	CAV3	9.52964	5.35279e-22		XLOC_073510	ENSSSCG00000037723	-6.75882	0.00168821
XLOC_029482	ASB18	9.50145	6.24108e-11		XLOC_081037	-	-6.75882	0.00168821
XLOC_048318	NOTO	9.41231	1.36991e-10		XLOC_087913	-	-6.75882	0.00168821
XLOC_017098	TNNC1	9.39045	1.0839e-29		XLOC_001989	OR2S2	-6.6345	0.00260437
XLOC_008456	CACNA1S	9.23074	1.07585e-30		XLOC_008227	LINGO2	-6.6345	0.00260437
XLOC_036732	ENSSSCG00000029683	9.16191	8.87943e-10		XLOC_018454	-	-6.6345	0.00260437
XLOC_023758	C10orf71	9.1434	3.04427e-28		XLOC_023313	PRSS55	-6.6345	0.00260437
XLOC_040868	LSP1,TNNT3	9.14338	1.21882e-31		XLOC_023347	ENSSSCG00000033686	-6.6345	0.00260437
XLOC_053379	SYPL2	9.07636	1.25044e-28		XLOC_027884	-	-6.6345	0.00260437
XLOC_039066	CRHR2	9.06775	1.95608e-09		XLOC_029406	SLC23A3	-6.6345	0.00260437
XLOC_077332	CHRNA10	9.04816	2.30322e-09		XLOC_040861	ENSSSCG00000040035	-6.6345	0.00260437
XLOC_023485	MYO18B	9.039	3.39346e-28		XLOC_052542	S100A3	-6.6345	0.00260437
XLOC_036969	TNNC2	9.0054	5.71496e-31		XLOC_053656	-	-6.6345	0.00260437
XLOC_058054	MYBPC1	8.99496	3.88787e-30		XLOC_057772	ENSSSCG00000031591	-6.6345	0.00260437
XLOC_085843	SRPK3	8.96243	1.20533e-19		XLOC_065119	-	-6.6345	0.00260437
XLOC_062426	ENSSSCG00000031778	8.92466	5.36856e-09		XLOC_073309	-	-6.6345	0.00260437
XLOC_014365	ASB16	8.88678	2.43975e-19		XLOC_073867	-	-6.6345	0.00260437
XLOC_016112	KLHL40	8.8422	7.32185e-26		XLOC_077940	RD3	-6.6345	0.00260437
XLOC_008373	USH2A	8.83604	1.09775e-08		XLOC_000123	IL20RA	-6.49845	0.00407371
XLOC_013571	PPP1R27	8.83604	1.09775e-08		XLOC_000273	SMPD2	-6.49845	0.00407371
XLOC_085733	ATP1B4	8.80735	8.56491e-24		XLOC_001540	SLC27A2	-6.49845	0.00407371
XLOC_058121	MYF5	8.7896	1.59183e-08		XLOC_001861	IFN-ALPHA-17	-6.49845	0.00407371
XLOC_068556	MYH7	8.73324	7.51195e-30		XLOC_016304	ENSSSCG00000031396	-6.49845	0.00407371
XLOC_053096	DUSP27	8.66555	4.07925e-25		XLOC_016341	RHO	-6.49845	0.00407371
XLOC_042373	ANO5	8.62986	3.67507e-24		XLOC_017492	CSTA,ENSSSCG00000037882	-6.49845	0.00407371
XLOC_042540	KCNN1	8.58728	6.34702e-08		XLOC_025977	-	-6.49845	0.00407371
XLOC_058122	MYF6	8.58607	7.07953e-26		XLOC_033772	NMUR2	-6.49845	0.00407371
XLOC_014758	MYH4	8.56705	1.46157e-29		XLOC_041705	ENSSSCG00000032823	-6.49845	0.00407371
XLOC_068425	UROC1	8.53193	9.6721e-08		XLOC_042226	ENSSSCG00000037095	-6.49845	0.00407371
XLOC_086365	PNCK	8.53193	9.6721e-08		XLOC_061592	ENSSSCG00000002997	-6.49845	0.00407371
XLOC_029177	RPRM	8.50344	1.19971e-07		XLOC_062198	TMCO2	-6.49845	0.00407371
XLOC_042397	MYOD1	8.49678	1.25898e-18		XLOC_068913	GCM2	-6.49845	0.00407371
XLOC_028534	ENSSSCG00000015747	8.45637	2.36926e-28		XLOC_074300	-	-6.49845	0.00407371
XLOC_041715	CMYA5	8.41526	1.28142e-28		XLOC_079555	-	-6.49845	0.00407371
XLOC_016950	GADL1	8.41147	8.35719e-26		XLOC_083875	ENSSSCG00000037491	-6.49845	0.00407371
XLOC_014759	ENSSSCG00000029441	8.40872	1.17528e-28		XLOC_008295	ENSSSCG00000035589	-6.34822	0.00646683
XLOC_036740	ANK1,ENSSSCG00000031608	8.38413	6.84283e-28		XLOC_028582	ENSSSCG00000015821	-6.34822	0.00646683
XLOC_061248	SNAI3	8.38349	2.33656e-07		XLOC_029515	PDCD1	-6.34822	0.00646683
XLOC_062885	CKM	8.35966	9.30386e-29		XLOC_036669	ENSSSCG00000040554	-6.34822	0.00646683
XLOC_024479	DUSP13	8.35448	2.05854e-24		XLOC_041494	ANGPTL8	-6.34822	0.00646683
XLOC_077333	ART5	8.35188	2.93888e-07		XLOC_047399	NEURL3	-6.34822	0.00646683
XLOC_000172	ENSSSCG00000036671	8.2865	4.70287e-07		XLOC_047833	ENSSSCG00000040260	-6.34822	0.00646683
XLOC_068818	DLK1	8.2865	4.70287e-07		XLOC_052342	ENSSSCG00000036133	-6.34822	0.00646683
XLOC_063065	TNNT1	8.2288	9.26532e-25		XLOC_053016	-	-6.34822	0.00646683
XLOC_061635	ENSSSCG00000003080	8.21801	7.64803e-07		XLOC_058458	-	-6.34822	0.00646683
XLOC_087241	-	8.18251	9.81578e-07		XLOC_072613	ENSSSCG00000021623	-6.34822	0.00646683
XLOC_052650	AMPD1	8.17896	5.63955e-27		XLOC_073358	ENSSSCG00000037551	-6.34822	0.00646683
XLOC_072722	ART3	8.11256	4.44268e-17		XLOC_079564	-	-6.34822	0.00646683
XLOC_062948	NTF4	8.07043	1.63899e-06		XLOC_087613	-	-6.34822	0.00646683
XLOC_001300	VGLL2	8.03484	1.45094e-20		XLOC_010796	ENSSSCG00000031308	-6.34822	0.00646683
XLOC_063226	FAM131C	7.94892	3.66811e-06		XLOC_016633	ENSSSCG00000011850	-6.27019	4.15484e-09
XLOC_040967	PYGM,RASGRP2	7.94559	5.35975e-27		XLOC_008518	ENSSSCG00000037801	-6.1805	0.0104293
XLOC_039034	PPP1R3A	7.92002	9.87011e-26		XLOC_014122	SHISA6	-6.1805	0.0104293
XLOC_039321	LMOD2	7.89976	4.01316e-24		XLOC_014749	ENSSSCG00000014178	-6.1805	0.0104293
XLOC_047323	RPL3L	7.87488	1.35417e-23		XLOC_016541	ENSSSCG00000032345	-6.1805	0.0104293
XLOC_078284	SLC35F2,SLN	7.84196	2.62523e-26		XLOC_017140	ENSSSCG00000011489	-6.1805	0.0104293
XLOC_016657	ILDR1	7.81622	8.61857e-06		XLOC_017213	EFCAB12	-6.1805	0.0104293
XLOC_029035	THSD7B	7.81622	8.61857e-06		XLOC_017369	SLC7A14	-6.1805	0.0104293
XLOC_039401	ENSSSCG00000031527	7.81622	8.61857e-06		XLOC_024324	GSC2	-6.1805	0.0104293
XLOC_036457	MYLK2	7.81244	7.59583e-25		XLOC_024962	-	-6.1805	0.0104293
XLOC_041725	CKMT2	7.80057	3.5786e-25		XLOC_030569	-	-6.1805	0.0104293
XLOC_040852	EPS8L2	7.76912	1.15945e-05		XLOC_047535	ENSSSCG00000040907	-6.1805	0.0104293
XLOC_029274	ENSSSCG00000034677,ENSSSCG00000036052,ENSSSCG00000037545,ENSSSCG00000038561	7.76105	2.65976e-26		XLOC_047647	NLRC4	-6.1805	0.0104293
XLOC_034008	WWC1	7.67006	1.56975e-05		XLOC_047766	MYT1L	-6.1805	0.0104293
XLOC_028449	NEB	7.66544	8.12825e-26		XLOC_048013	TMC5	-6.1805	0.0104293
XLOC_024171	MYL2	7.55668	1.62971e-24		XLOC_052384	ENSSSCG00000037930	-6.1805	0.0104293
XLOC_062998	CACNG6	7.53165	9.06741e-15		XLOC_057334	FGF23	-6.1805	0.0104293
XLOC_040903	ALDH3B2	7.50741	4.0588e-05		XLOC_062509	CPNE7	-6.1805	0.0104293
XLOC_056916	BAIAP2L2	7.50741	4.0588e-05		XLOC_068663	ENSSSCG00000038445	-6.1805	0.0104293
XLOC_041902	MYOT,PKD2L2	7.47541	6.017e-24		XLOC_069498	RNASE10	-6.1805	0.0104293
XLOC_078647	CHI3L1,MYBPH	7.46088	2.01093e-24		XLOC_073208	NPY2R	-6.1805	0.0104293
XLOC_000426	MYO5C	7.44885	5.65365e-05		XLOC_073476	-	-6.1805	0.0104293
XLOC_016609	OSTN	7.44885	5.65365e-05		XLOC_074634	-	-6.1805	0.0104293
XLOC_048225	SLC9A4	7.41955	2.45372e-14		XLOC_076211	-	-6.1805	0.0104293
XLOC_000218	ENSSSCG00000004302	7.38781	7.93821e-05		XLOC_082420	-	-6.1805	0.0104293
XLOC_036202	-	7.38781	7.93821e-05		XLOC_086030	ENSSSCG00000026271	-6.1805	0.0104293
XLOC_047302	CLDN6	7.38781	7.93821e-05		XLOC_086078	AWAT2	-6.1805	0.0104293
XLOC_062513	CDH15	7.3841	7.05466e-18		XLOC_000083	ENSSSCG00000035574	-5.9907	0.017107
XLOC_016613	HRASLS	7.38225	3.33392e-14		XLOC_001414	TRAPPC3L	-5.9907	0.017107
XLOC_017236	KBTBD12	7.3818	5.92226e-19		XLOC_001500	FOXB1	-5.9907	0.017107
XLOC_048051	RBFOX1	7.3523	9.37694e-18		XLOC_008499	ENSSSCG00000035626	-5.9907	0.017107
XLOC_087231	-	7.34711	1.35756e-19		XLOC_011146	ENSSSCG00000039832	-5.9907	0.017107
XLOC_013681	CACNG1	7.33811	2.79066e-21		XLOC_011841	-	-5.9907	0.017107
XLOC_023742	ENSSSCG00000010359,ENSSSCG00000036976	7.33018	3.54031e-24		XLOC_014250	ENSSSCG00000035718	-5.9907	0.017107
XLOC_062770	POLR2I	7.32407	0.000112396		XLOC_014543	ENSSSCG00000037805	-5.9907	0.017107
XLOC_063265	ENSSSCG00000033553	7.32407	0.000112396		XLOC_018397	-	-5.9907	0.017107
XLOC_024180	HSPB8	7.26467	8.54734e-24		XLOC_023416	ENSSSCG00000008848	-5.9907	0.017107
XLOC_023735	RGR	7.25738	0.000160546		XLOC_023533	ENSSSCG00000025508	-5.9907	0.017107
XLOC_028928	CHRND	7.25738	0.000160546		XLOC_024636	PKD2L1	-5.9907	0.017107
XLOC_068782	ENSSSCG00000040253	7.25738	0.000160546		XLOC_028507	ENSSSCG00000031497	-5.9907	0.017107
XLOC_001976	TPM2	7.23873	5.15959e-24		XLOC_028574	ENSSSCG00000040800	-5.9907	0.017107
XLOC_069687	ASB2,ENSSSCG00000040915	7.20613	7.43766e-23		XLOC_029085	ENSSSCG00000039974	-5.9907	0.017107
XLOC_024302	ENSSSCG00000010077	7.18746	0.000231457		XLOC_043163	ENSSSCG00000040661	-5.9907	0.017107
XLOC_072499	PSAPL1	7.18746	0.000231457		XLOC_050130	-	-5.9907	0.017107
XLOC_062663	RRAD	7.18619	5.0995e-22		XLOC_050576	-	-5.9907	0.017107
XLOC_042088	CARNS1	7.17197	1.43709e-22		XLOC_057185	ENSSSCG00000038998	-5.9907	0.017107
XLOC_062949	KCNA7	7.15244	2.44141e-15		XLOC_057841	ENSSSCG00000039113	-5.9907	0.017107
XLOC_078335	SCN4B	7.12794	2.09759e-20		XLOC_061621	SRRM5	-5.9907	0.017107
XLOC_029127	ENSSSCG00000015795,PDLIM3	7.1194	2.54767e-23		XLOC_062269	TTR	-5.9907	0.017107
XLOC_052293	JPH1	7.1169	2.76666e-22		XLOC_062954	SLC17A7	-5.9907	0.017107
XLOC_077828	SLC26A4	7.11398	0.000336961		XLOC_063116	ENSSSCG00000037467	-5.9907	0.017107
XLOC_085789	ZIC3	7.11398	0.000336961		XLOC_068623	ENSSSCG00000002188	-5.9907	0.017107
XLOC_008458	TNNT2	7.08887	4.46272e-15		XLOC_072710	PPBP	-5.9907	0.017107
XLOC_017447	ATP13A5	7.03656	0.000495636		XLOC_077449	ENSSSCG00000031960	-5.9907	0.017107
XLOC_028610	ENSSSCG00000016393	7.03656	0.000495636		XLOC_082992	ENSSSCG00000032163	-5.9907	0.017107
XLOC_039081	HOXA11	7.03656	0.000495636		XLOC_085888	ENSSSCG00000012100	-5.9907	0.017107
XLOC_042702	AP1M2	7.03656	0.000495636		XLOC_086307	ENSSSCG00000033339	-5.9907	0.017107
XLOC_047196	ERN2	7.03656	0.000495636		XLOC_088081	-	-5.9907	0.017107
XLOC_048248	VWA3B	7.03656	0.000495636		XLOC_085488	ENSSSCG00000028340	-5.9907	0.017107
XLOC_049232	-	7.03656	0.000495636		XLOC_008463	ENSSSCG00000031634	-5.77208	0.0285761
XLOC_061348	MT4	7.03656	0.000495636		XLOC_012240	-	-5.77208	0.0285761
XLOC_078272	MMP13	7.03656	0.000495636		XLOC_014106	EFNB3	-5.77208	0.0285761
XLOC_001181	IYD	6.95474	0.000495636		XLOC_023526	ENSSSCG00000035443	-5.77208	0.0285761
XLOC_057976	SLC6A13	6.95474	0.000495636		XLOC_023784	ENSSSCG00000026540	-5.77208	0.0285761
XLOC_062091	CATSPER4	6.95474	0.000495636		XLOC_029062	C1QL2	-5.77208	0.0285761
XLOC_062300	LPAR3	6.95474	0.000495636		XLOC_029992	-	-5.77208	0.0285761
XLOC_087227	-	6.95474	0.000495636		XLOC_034574	-	-5.77208	0.0285761
XLOC_039131	CAMK2B	6.94817	1.6193e-14		XLOC_037072	NPBWR2	-5.77208	0.0285761
XLOC_036746	CHRNA6	6.86801	0.000737012		XLOC_039093	NPVF	-5.77208	0.0285761
XLOC_056831	MLC1	6.86801	0.000737012		XLOC_039225	ENSSSCG00000031171	-5.77208	0.0285761
XLOC_078637	ARHGEF5	6.86801	0.000737012		XLOC_041470	RDH8	-5.77208	0.0285761
XLOC_061271	FAM92B	6.77572	0.00110865		XLOC_041863	ENSSSCG00000036626	-5.77208	0.0285761
XLOC_061349	MT3	6.77572	0.00110865		XLOC_042369	ENSSSCG00000013341	-5.77208	0.0285761
XLOC_077494	C11orf52	6.77572	0.00110865		XLOC_047881	ENSSSCG00000038974	-5.77208	0.0285761
XLOC_069571	SPTB	6.73144	6.09814e-21		XLOC_048007	ENSSSCG00000007858	-5.77208	0.0285761
XLOC_028663	XIRP2	6.69653	1.14522e-21		XLOC_048180	ENSSSCG00000008106	-5.77208	0.0285761
XLOC_078137	ART1	6.67807	1.77316e-13		XLOC_052596	HIST2H2BE	-5.77208	0.0285761
XLOC_041194	-	6.67749	1.36128e-18		XLOC_052979	ATP6V0D2	-5.77208	0.0285761
XLOC_057277	ENSSSCG00000000639	6.67713	0.00168821		XLOC_053195	TMEM79	-5.77208	0.0285761
XLOC_063208	FBXO2	6.67713	0.00168821		XLOC_056448	-	-5.77208	0.0285761
XLOC_068896	NRN1	6.62047	2.39509e-11		XLOC_057847	ENSSSCG00000037623	-5.77208	0.0285761
XLOC_063281	MYOM3	6.60819	1.70212e-18		XLOC_061243	PABPN1L	-5.77208	0.0285761
XLOC_024575	ANKRD1	6.58928	1.23712e-20		XLOC_062598	TAT	-5.77208	0.0285761
XLOC_000338	SLC14A1	6.57129	0.00260437		XLOC_063017	ENSSSCG00000036174	-5.77208	0.0285761
XLOC_010963	ENSSSCG00000009497	6.57129	0.00260437		XLOC_068362	GLYATL3	-5.77208	0.0285761
XLOC_028676	MYO3B	6.57129	0.00260437		XLOC_068921	ENSSSCG00000033573	-5.77208	0.0285761
XLOC_036707	CLDN23	6.57129	0.00260437		XLOC_069362	FOXG1	-5.77208	0.0285761
XLOC_069491	TPPP2	6.57129	0.00260437		XLOC_069550	ENSSSCG00000039877	-5.77208	0.0285761
XLOC_057666	KRT5	6.56608	3.56899e-11		XLOC_071259	-	-5.77208	0.0285761
XLOC_052601	HJV	6.50525	1.20613e-19		XLOC_077486	C11orf53	-5.77208	0.0285761
XLOC_028670	ENSSSCG00000015931,KLHL41	6.49395	7.99317e-21		XLOC_077521	APOC3	-5.77208	0.0285761
XLOC_011299	ADPRHL1	6.48845	9.78562e-19		XLOC_081318	-	-5.77208	0.0285761
XLOC_085937	SMPX	6.46729	2.52014e-18		XLOC_085127	PAXX	-5.77208	0.0285761
XLOC_001575	ENSSSCG00000004703	6.45708	0.00407371		XLOC_085561	ARR3	-5.77208	0.0285761
XLOC_028913	C2orf72	6.45708	0.00407371		XLOC_085666	ENSSSCG00000012531	-5.77208	0.0285761
XLOC_047820	KPNA7	6.45708	0.00407371		XLOC_086066	ENSSSCG00000040285	-5.77208	0.0285761
XLOC_078537	ENSSSCG00000022543	6.45708	0.00407371		XLOC_087637	-	-5.77208	0.0285761
XLOC_085427	LANCL3	6.45708	0.00407371		XLOC_084403	ENSSSCG00000036389	-5.77208	0.0285761
XLOC_068069	RBM24	6.37097	1.94973e-19		XLOC_000520	ENSSSCG00000040129	-5.16744	8.78547e-06
XLOC_048425	EPCAM	6.36412	1.98792e-10		XLOC_087501	-	-5.07756	1.43396e-05
XLOC_063409	NT5C1A	6.34541	2.03532e-17		XLOC_042904	ENSSSCG00000014096	-4.9817	2.38103e-05
XLOC_008149	ENSSSCG00000023403	6.33304	0.00646683		XLOC_075187	-	-4.70393	2.77507e-06
XLOC_011256	SLC15A1	6.33304	0.00646683		XLOC_056930	TMPRSS6	-4.64873	0.000163808
XLOC_036764	LRRN4	6.33304	0.00646683		XLOC_062648	CDH8	-4.64873	0.000163808
XLOC_039003	GRM8	6.33304	0.00646683		XLOC_060284	-	-4.58491	0.000220564
XLOC_042614	ENSSSCG00000034026	6.33304	0.00646683		XLOC_039194	ENSSSCG00000020913	-4.37456	0.000559139
XLOC_062546	NECAB2	6.33304	0.00646683		XLOC_047481	LRRTM1	-4.37456	0.000559139
XLOC_069211	PKHD1	6.33304	0.00646683		XLOC_062371	DAB1	-4.30419	8.49352e-10
XLOC_087212	-	6.33304	0.00646683		XLOC_052249	ENSSSCG00000040239	-4.29703	0.000772675
XLOC_024474	ENSSSCG00000033310,SYNPO2L	6.31211	1.78002e-19		XLOC_084828	ENSSSCG00000033927	-4.29703	0.000772675
XLOC_052195	ABRA	6.22735	4.23034e-19		XLOC_070333	-	-4.21509	0.0010754
XLOC_028649	SLC4A10	6.20273	3.54974e-13		XLOC_086218	TRPC5	-4.21509	0.0010754
XLOC_016010	CPNE4	6.19733	0.0104293		XLOC_081090	-	-4.12822	0.00213053
XLOC_017364	LRRC31	6.19733	0.0104293		XLOC_051237	-	-4.12076	8.60423e-05
XLOC_023893	SORCS3	6.19733	0.0104293		XLOC_033804	TERT	-4.03577	0.00303443
XLOC_024451	TBATA	6.19733	0.0104293		XLOC_028835	CPS1	-3.937	0.00435766
XLOC_024651	PITX3	6.19733	0.0104293		XLOC_043072	NME5	-3.937	0.00435766
XLOC_029377	ENSSSCG00000029020	6.19733	0.0104293		XLOC_047027	ENSSSCG00000007589	-3.937	0.00435766
XLOC_034021	GABRA6	6.19733	0.0104293		XLOC_051233	-	-3.937	0.00435766
XLOC_036922	GHRH	6.19733	0.0104293		XLOC_078711	PDC	-3.937	0.00435766
XLOC_039419	FAM221A,STK31	6.19733	0.0104293		XLOC_001872	IFNA1	-3.93147	3.07018e-06
XLOC_047466	ENSSSCG00000034421	6.19733	0.0104293		XLOC_072846	ENSSSCG00000039813	-3.91803	5.90778e-07
XLOC_052336	-	6.19733	0.0104293		XLOC_072733	ENSSSCG00000036445	-3.90919	1.4981e-08
XLOC_053085	XCL1	6.19733	0.0104293		XLOC_069570	ENSSSCG00000032647	-3.8588	0.000395479
XLOC_062265	DSG1	6.19733	0.0104293		XLOC_081242	-	-3.8588	0.000395479
XLOC_063059	ENSSSCG00000032445	6.19733	0.0104293		XLOC_010835	ENSSSCG00000040545	-3.83097	0.00631157
XLOC_063353	TMEM54	6.19733	0.0104293		XLOC_014702	GP1BA	-3.83097	0.00631157
XLOC_068783	CCDC197	6.19733	0.0104293		XLOC_057327	ENSSSCG00000000713	-3.83097	0.00631157
XLOC_069631	ENSSSCG00000038728	6.19733	0.0104293		XLOC_084434	ENSSSCG00000033114	-3.83097	0.00631157
XLOC_085504	ENSSSCG00000026529	6.19733	0.0104293		XLOC_062273	ASXL3	-3.80438	2.75459e-06
XLOC_086209	KCNE5	6.19733	0.0104293		XLOC_044703	-	-3.75131	8.83605e-06
XLOC_011479	-	6.19733	0.0104293		XLOC_013709	WNT9B	-3.74715	3.37226e-05
XLOC_036292	ENSSSCG00000036859	6.19733	0.0104293		XLOC_047589	FSHR	-3.73906	0.000681703
XLOC_033871	GDNF	6.17929	2.04195e-15		XLOC_085346	ENSSSCG00000038655	-3.73906	0.000681703
XLOC_023904	RBM20	6.16956	1.86497e-16		XLOC_014187	ENSSSCG00000033221	-3.71651	0.00922245
XLOC_062090	CNKSR1	6.14374	5.69382e-14		XLOC_043085	MZB1	-3.70423	4.23869e-05
XLOC_028875	DES	6.05917	4.49434e-19		XLOC_028539	ENSSSCG00000034077	-3.67525	0.000901646
XLOC_053253	RIIAD1	6.04751	0.017107		XLOC_031598	-	-3.66848	8.65262e-08
XLOC_063047	ENSSSCG00000036017	6.04751	0.017107		XLOC_021341	-	-3.65173	2.59439e-08
XLOC_063136	ENSSSCG00000038351	6.04751	0.017107		XLOC_076783	-	-3.59219	0.0135983
XLOC_084193	ENSSSCG00000033755	6.04751	0.017107		XLOC_004281	-	-3.56721	8.60423e-05
XLOC_084633	ENSSSCG00000032500	6.04751	0.017107		XLOC_008091	ENSSSCG00000034443	-3.53847	0.0016019
XLOC_085050	FUT9	6.04751	0.017107		XLOC_039319	ENSSSCG00000016603,HYAL4	-3.51848	0.000109786
XLOC_028877	ENSSSCG00000032289	6.04751	0.017107		XLOC_012646	-	-3.5072	2.54373e-06
XLOC_087237	-	6.04751	0.017107		XLOC_086023	CACNA1F	-3.46489	0.00215237
XLOC_087240	-	6.04751	0.017107		XLOC_011090	ZAR1L	-3.45614	0.0202364
XLOC_043168	CAMK2A	6.01765	2.33709e-18		XLOC_024065	ENSSSCG00000009673	-3.45614	0.0202364
XLOC_017187	ENSSSCG00000033575,OXTR	5.99287	6.54872e-11		XLOC_026503	-	-3.45614	0.0202364
XLOC_024360	ACTN2	5.976	1.27304e-18		XLOC_039457	POU6F2	-3.45614	0.0202364
XLOC_011010	MYO16	5.97076	4.15484e-09		XLOC_053308	ENSSSCG00000006711	-3.45614	0.0202364
XLOC_028710	HOXD1	5.97076	4.15484e-09		XLOC_072815	FABP2	-3.45614	0.0202364
XLOC_063296	TRIM63	5.95655	2.25437e-17		XLOC_043150	PPP2R2B	-3.43028	6.21016e-05
XLOC_029320	BOLL	5.93077	1.0703e-10		XLOC_016685	ENSSSCG00000032572	-3.40216	6.49405e-07
XLOC_029298	MSTN	5.90372	4.67691e-12		XLOC_001394	ENSSSCG00000033739	-3.38977	9.47585e-05
XLOC_001963	ENSSSCG00000022044	5.88031	0.0285761		XLOC_001796	ENSSSCG00000035178	-3.38736	0.00290804
XLOC_014512	HSF5	5.88031	0.0285761		XLOC_057436	DEPDC4	-3.38736	0.00290804
XLOC_016834	CLIC6	5.88031	0.0285761		XLOC_061434	TOX3	-3.38736	0.00290804
XLOC_017536	TMPRSS7	5.88031	0.0285761		XLOC_068226	CYP21A2	-3.38736	0.00290804
XLOC_023952	BTBD16	5.88031	0.0285761		XLOC_010826	RXFP2	-3.33008	1.88785e-05
XLOC_024616	ENSSSCG00000023718	5.88031	0.0285761		XLOC_000605	CPLX4	-3.30591	0.0303981
XLOC_033840	CDH10	5.88031	0.0285761		XLOC_000647	NR2E3	-3.30591	0.0303981
XLOC_036294	ENSSSCG00000033117	5.88031	0.0285761		XLOC_001868	IFN-DELTA-5	-3.30591	0.0303981
XLOC_038518	-	5.88031	0.0285761		XLOC_011121	ENSSSCG00000009374	-3.30591	0.0303981
XLOC_038976	TSGA13	5.88031	0.0285761		XLOC_016307	ENSSSCG00000033436	-3.30591	0.0303981
XLOC_043041	FSTL4	5.88031	0.0285761		XLOC_025995	-	-3.30591	0.0303981
XLOC_047089	COL26A1	5.88031	0.0285761		XLOC_036650	ENSSSCG00000007527	-3.30591	0.0303981
XLOC_048594	SOX11	5.88031	0.0285761		XLOC_037071	LKAAEAR1	-3.30591	0.0303981
XLOC_052485	INSRR	5.88031	0.0285761		XLOC_061662	GIPR	-3.30591	0.0303981
XLOC_052966	ENSSSCG00000034476	5.88031	0.0285761		XLOC_062880	ENSSSCG00000039128	-3.30591	0.0303981
XLOC_062020	SRARP	5.88031	0.0285761		XLOC_070544	-	-3.30591	0.0303981
XLOC_068918	ADTRP	5.88031	0.0285761		XLOC_077565	CRTAM	-3.30591	0.0303981
XLOC_077942	ENSSSCG00000040650	5.88031	0.0285761		XLOC_078145	ENSSSCG00000014809	-3.30591	0.0303981
XLOC_086028	DGKK	5.88031	0.0285761		XLOC_014800	MYO15A	-3.30542	0.0039513
XLOC_047287	SRL	5.86318	4.32873e-18		XLOC_026768	-	-3.30542	0.0039513
XLOC_041246	ENSSSCG00000033136	5.84521	1.36221e-15		XLOC_058062	SLC17A8	-3.30542	0.0039513
XLOC_041245	ENSSSCG00000038196	5.75581	2.14607e-17		XLOC_078270	MMP3	-3.30542	0.0039513
XLOC_041192	USH1C	5.73076	2.14113e-11		XLOC_023677	H2AFY2	-3.26091	0.000182761
XLOC_001373	POPDC3	5.71594	1.04736e-15		XLOC_085522	TRO	-3.24662	0.000517978
XLOC_001965	ENSSSCG00000037283	5.69116	0.0486811		XLOC_001257	SMLR1	-3.21855	0.00742325
XLOC_013594	RBFOX3	5.69116	0.0486811		XLOC_018103	-	-3.21855	0.00742325
XLOC_017535	ENSSSCG00000032152,ENSSSCG00000033637	5.69116	0.0486811		XLOC_078224	ENSSSCG00000039945	-3.21855	0.00742325
XLOC_023551	ENSSSCG00000040195	5.69116	0.0486811		XLOC_001695	CDH7	-3.21413	5.98691e-05
XLOC_028865	WNT10A	5.69116	0.0486811		XLOC_077787	ENSSSCG00000031943	-3.21355	2.7675e-05
XLOC_029207	KCNH7	5.69116	0.0486811		XLOC_083757	-	-3.20028	4.58795e-05
XLOC_029739	-	5.69116	0.0486811		XLOC_023465	TRPV4	-3.18551	0.000681703
XLOC_033591	ENSSSCG00000038326	5.69116	0.0486811		XLOC_061600	ERICH4	-3.18551	0.000681703
XLOC_033900	CCL28	5.69116	0.0486811		XLOC_016908	COL6A5	-3.1777	9.96039e-07
XLOC_035990	-	5.69116	0.0486811		XLOC_016423	ENSSSCG00000035232	-3.15518	1.97462e-05
XLOC_036629	TFAP2C	5.69116	0.0486811		XLOC_032439	-	-3.15016	0.000100322
XLOC_038941	KLRG2	5.69116	0.0486811		XLOC_000466	STRC	-3.1382	0.0460914
XLOC_039169	EN2	5.69116	0.0486811		XLOC_011061	ENSSSCG00000037194	-3.1382	0.0460914
XLOC_042777	FSD1	5.69116	0.0486811		XLOC_018102	-	-3.1382	0.0460914
XLOC_047010	SLC29A4	5.69116	0.0486811		XLOC_024625	ENSSSCG00000034135	-3.1382	0.0460914
XLOC_050437	-	5.69116	0.0486811		XLOC_033932	ANKRD55	-3.1382	0.0460914
XLOC_052913	ENSSSCG00000039606	5.69116	0.0486811		XLOC_060495	-	-3.1382	0.0460914
XLOC_062195	MFSD2A	5.69116	0.0486811		XLOC_062974	LRRC4B	-3.1382	0.0460914
XLOC_068006	FOXQ1	5.69116	0.0486811		XLOC_068467	ENSSSCG00000037824	-3.1382	0.0460914
XLOC_068151	ENSSSCG00000033448	5.69116	0.0486811		XLOC_073479	-	-3.1382	0.0460914
XLOC_069129	ENSSSCG00000035219	5.69116	0.0486811		XLOC_036651	PHACTR3	-3.12611	0.0102656
XLOC_084856	ENSSSCG00000013150	5.69116	0.0486811		XLOC_089181	ENSSSCG00000035838	-3.12611	0.0102656
XLOC_085695	RTL9	5.69116	0.0486811		XLOC_059446	-	-3.11941	0.000363052
XLOC_086235	ENSSSCG00000040820	5.69116	0.0486811		XLOC_008154	ENSSSCG00000034258	-3.11802	0.000178171
XLOC_001241	EYA4	5.68158	2.55273e-16		XLOC_083944	TDRD9	-3.11802	0.000178171
XLOC_063444	ENSSSCG00000023672	5.67431	4.1106e-08		XLOC_041785	ENSSSCG00000014192	-3.1164	7.29904e-05
XLOC_063490	AQP4	5.67309	3.44657e-11		XLOC_000514	FSIP1	-3.05493	0.00119866
XLOC_039322	ASB15	5.67255	2.14168e-15		XLOC_024219	MSI1	-3.05493	0.00119866
XLOC_017500	FBXO40	5.65821	2.0777e-16		XLOC_039395	ENSSSCG00000040788	-3.05493	0.00119866
XLOC_085767	CCDC160	5.65359	4.1106e-08		XLOC_043065	SMIM32	-3.05493	0.00119866
XLOC_014463	ENSSSCG00000026701	5.64053	1.12059e-09		XLOC_069257	ENSSSCG00000039629	-3.03582	0.0003287
XLOC_057392	PFKM	5.63965	2.6261e-17		XLOC_029114	ENSSSCG00000033315	-3.02733	0.0142819
XLOC_078645	MYOG	5.58992	4.55488e-15		XLOC_065166	-	-3.02733	0.0142819
XLOC_024478	DUPD1	5.58989	1.59058e-13		XLOC_077788	ENSSSCG00000015401	-2.99402	1.604e-06
XLOC_028876	ENSSSCG00000032522	5.58887	7.2764e-17		XLOC_069000	ENSSSCG00000040938	-2.98492	0.0016019
XLOC_000904	TMOD1	5.58863	3.99344e-16		XLOC_058165	-	-2.98341	1.85042e-05
XLOC_072840	PITX2	5.56761	8.10391e-08		XLOC_057289	ENSSSCG00000000659	-2.96251	0.000744487
XLOC_013838	CACNB1	5.56622	1.47399e-16		XLOC_037021	BMP7	-2.95979	4.4233e-06
XLOC_078506	CALCR	5.54529	9.65231e-08		XLOC_006289	-	-2.94865	0.000501284
XLOC_014175	KCNJ18	5.50565	3.31654e-13		XLOC_057451	HAL	-2.9267	1.22833e-05
XLOC_000153	ENSSSCG00000004197	5.47341	0.0486811		XLOC_057303	RBP5	-2.92296	1.43395e-06
XLOC_000175	ENSSSCG00000039357	5.47341	0.0486811		XLOC_006607	-	-2.9213	0.019989
XLOC_001690	ENSSSCG00000032084	5.47341	0.0486811		XLOC_008589	GPR158	-2.9213	0.019989
XLOC_008109	MAP1LC3C	5.47341	0.0486811		XLOC_014343	SPPL2C	-2.9213	0.019989
XLOC_013656	CPSF4L	5.47341	0.0486811		XLOC_049126	-	-2.9213	0.019989
XLOC_014103	ENSSSCG00000034791	5.47341	0.0486811		XLOC_061697	SYNGR4	-2.9213	0.019989
XLOC_016619	MELTF	5.47341	0.0486811		XLOC_062842	ENSSSCG00000039354	-2.9213	0.019989
XLOC_016803	ENSSSCG00000029623	5.47341	0.0486811		XLOC_002046	ENSSSCG00000032255	-2.91135	0.00600567
XLOC_017273	RBP2	5.47341	0.0486811		XLOC_041357	ENSSSCG00000013880	-2.91135	0.00600567
XLOC_020055	-	5.47341	0.0486811		XLOC_068689	ADAM21	-2.91135	0.00600567
XLOC_023342	ENSSSCG00000034123	5.47341	0.0486811		XLOC_085787	CD40LG	-2.90301	0.000621721
XLOC_023829	ENSSSCG00000010498	5.47341	0.0486811		XLOC_023286	ADAM7,ADAMDEC1	-2.89747	1.10418e-06
XLOC_023848	CNNM1	5.47341	0.0486811		XLOC_024547	ENSSSCG00000039475	-2.86146	0.000435214
XLOC_024630	ENSSSCG00000010546	5.47341	0.0486811		XLOC_063424	PRELID3A	-2.86146	0.000435214
XLOC_040659	-	5.47341	0.0486811		XLOC_062617	ENSSSCG00000036823	-2.85588	0.000773368
XLOC_041384	SLC1A6	5.47341	0.0486811		XLOC_063571	ENSSSCG00000003793,ENSSSCG00000023754	-2.85519	6.54967e-06
XLOC_042303	LARGE2	5.47341	0.0486811		XLOC_072996	NKX3-2	-2.84755	0.00157964
XLOC_045210	-	5.47341	0.0486811		XLOC_042395	ENSSSCG00000034312	-2.83381	0.00794582
XLOC_047871	ENSSSCG00000007695	5.47341	0.0486811		XLOC_078515	ENSSSCG00000035832	-2.82095	0.000528104
XLOC_052459	SPTA1	5.47341	0.0486811		XLOC_084568	ENSSSCG00000039804	-2.82095	0.000528104
XLOC_056438	-	5.47341	0.0486811		XLOC_029010	LYPD6B	-2.80715	0.000964898
XLOC_056662	-	5.47341	0.0486811		XLOC_057957	KCNA1	-2.80715	0.000964898
XLOC_062285	ENSSSCG00000003746	5.47341	0.0486811		XLOC_042724	ENSSSCG00000013611	-2.80685	0.0281432
XLOC_062855	ENSSSCG00000024568	5.47341	0.0486811		XLOC_047425	LYG2	-2.80685	0.0281432
XLOC_063663	ENSSSCG00000024129	5.47341	0.0486811		XLOC_057809	ENSSSCG00000036177	-2.80685	0.0281432
XLOC_068389	ANKRD34C	5.47341	0.0486811		XLOC_062164	GJB3	-2.80685	0.0281432
XLOC_069477	TRAV6	5.47341	0.0486811		XLOC_062347	ENSSSCG00000039433	-2.80685	0.0281432
XLOC_072980	ENSSSCG00000034286	5.47341	0.0486811		XLOC_063357	A3GALT2	-2.80685	0.0281432
XLOC_077403	ENSSSCG00000014911	5.47341	0.0486811		XLOC_086174	ZMAT1	-2.80203	4.14833e-05
XLOC_077646	OPTC	5.47341	0.0486811		XLOC_057366	-	-2.78644	0.00204608
XLOC_083347	ENSSSCG00000038667	5.47341	0.0486811		XLOC_028459	-	-2.78391	2.74516e-06
XLOC_029247	ENSSSCG00000032351	5.47341	0.0486811		XLOC_087694	-	-2.77926	0.000783167
XLOC_048218	ENSSSCG00000035086	5.47341	0.0486811		XLOC_086224	IL13RA2	-2.76622	8.29305e-06
XLOC_056942	ENSSSCG00000032277	5.47341	0.0486811		XLOC_077474	ELMOD1	-2.75885	0.000545027
XLOC_083983	RD3L	5.47341	0.0486811		XLOC_041974	SPINK5	-2.75672	0.00120755
XLOC_085411	ENSSSCG00000012218	5.47341	0.0486811		XLOC_014626	BHLHA9	-2.75187	0.0105587
XLOC_041249	ENSSSCG00000034569	5.47299	1.2231e-16		XLOC_016970	ENSSSCG00000025502	-2.75187	0.0105587
XLOC_048206	ENSSSCG00000037616	5.46385	4.75235e-09		XLOC_029001	NEU4	-2.75187	0.0105587
XLOC_039301	FLNC	5.43656	1.52416e-16		XLOC_081978	-	-2.75187	0.0105587
XLOC_063225	HSPB7	5.38512	7.64432e-15		XLOC_042933	EDIL3	-2.73596	6.97073e-06
XLOC_044016	-	5.37547	1.00395e-11		XLOC_023530	ENSSSCG00000031037,ENSSSCG00000032582,ENSSSCG00000039180	-2.72508	6.17134e-06
XLOC_017255	KY	5.36247	8.5721e-16		XLOC_023763	ENSSSCG00000039384	-2.72263	0.00266119
XLOC_032037	-	5.35309	3.49838e-07		XLOC_033743	ATP10B	-2.72263	0.00266119
XLOC_017160	LMOD3	5.26227	6.12437e-15		XLOC_066068	-	-2.72263	0.00266119
XLOC_024643	LBX1	5.24645	7.7188e-07		XLOC_053350	ENSSSCG00000025485	-2.72148	0.000652295
XLOC_041250	-	5.24271	3.14121e-15		XLOC_078904	-	-2.72148	0.000652295
XLOC_028964	KLHL30	5.20136	1.14685e-12		XLOC_001304	RSPH4A	-2.72102	0.000279324
XLOC_024688	NRAP	5.19767	1.92364e-15		XLOC_047598	ATP6V1E2	-2.70591	0.00012082
XLOC_073324	EGF	5.15012	4.49563e-15		XLOC_057230	ENSSSCG00000036623	-2.70525	2.67093e-05
XLOC_028961	RAMP1	5.14043	1.01329e-14		XLOC_024502	ENSSSCG00000036903	-2.70447	0.00151594
XLOC_014189	SLC16A3	5.12261	2.32295e-12		XLOC_052391	ILDR2	-2.70447	0.00151594
XLOC_016858	SH3BGR	5.12171	2.7931e-14		XLOC_013886	ENSSSCG00000028962	-2.6921	0.00117284
XLOC_068563	SLC7A8	5.09189	1.54141e-14		XLOC_062333	NEGR1	-2.6882	8.9287e-06
XLOC_014425	STARD3,TCAP	5.07241	6.67265e-15		XLOC_002065	ENSSSCG00000035380	-2.68518	5.17589e-06
XLOC_008270	CDNF	5.06526	1.6354e-11		XLOC_000232	GJA10	-2.68253	0.0398532
XLOC_016624	SMCO1	5.0015	8.40603e-09		XLOC_001721	UBAP1L	-2.68253	0.0398532
XLOC_023914	HABP2	4.97661	1.91103e-07		XLOC_008240	ENSSSCG00000015103	-2.68253	0.0398532
XLOC_001587	CAPN3	4.96925	1.74097e-14		XLOC_023696	OIT3	-2.68253	0.0398532
XLOC_068065	GMPR	4.96589	4.28134e-14		XLOC_029287	ZSWIM2	-2.67675	4.09382e-06
XLOC_062547	OSGIN1	4.95881	1.99644e-12		XLOC_047236	-	-2.66668	0.000424243
XLOC_041247	ENSSSCG00000037418	4.86946	2.45731e-11		XLOC_002055	ENSSSCG00000005453	-2.665	0.0140919
XLOC_017539	PLCXD2	4.86561	4.23043e-11		XLOC_012172	-	-2.665	0.0140919
XLOC_072638	TDO2	4.81991	1.30665e-10		XLOC_036967	ENSSSCG00000007421	-2.665	0.0140919
XLOC_002173	AK1	4.8021	7.82992e-14		XLOC_072879	ADH4	-2.665	0.0140919
XLOC_078763	ENSSSCG00000015632	4.77752	6.07331e-13		XLOC_029384	MREG	-2.6614	1.20014e-05
XLOC_052949	ESRP1	4.76918	8.36695e-07		XLOC_042151	KCNK4	-2.65586	0.00347575
XLOC_042255	ENSSSCG00000031163,ENSSSCG00000032195	4.76871	1.6478e-09		XLOC_078339	ENSSSCG00000040240	-2.65586	0.00347575
XLOC_011058	SHISA2	4.76406	1.47048e-13		XLOC_023541	ENSSSCG00000024860	-2.65025	0.00190913
XLOC_036622	DOK5	4.76398	5.34623e-10		XLOC_089187	ENSSSCG00000038226	-2.6426	1.37748e-05
XLOC_039351	LSMEM1	4.69925	9.05542e-10		XLOC_039368	NPSR1	-2.63873	0.000488851
XLOC_052180	CSMD3	4.68569	1.34408e-06		XLOC_014669	SPATA22	-2.63282	8.98504e-05
XLOC_062748	ZNF599	4.67248	6.38157e-13		XLOC_001118	FCN2	-2.62578	6.35758e-06
XLOC_029400	PRKAG3	4.65436	1.39655e-12		XLOC_041126	RAG2	-2.61804	0.000108486
XLOC_000607	ALPK2	4.64571	1.31755e-11		XLOC_024526	LRRC18	-2.59391	0.00305739
XLOC_039198	CLCN1	4.64035	6.89059e-11		XLOC_057229	SLCO1A2	-2.59391	0.00305739
XLOC_078760	DDC	4.63549	3.08915e-05		XLOC_008573	MEIG1	-2.58585	0.004559
XLOC_052390	GPA33	4.63421	1.95914e-08		XLOC_039296	ENSSSCG00000016571	-2.58585	0.004559
XLOC_042561	NWD1,TMEM38A	4.59555	5.4092e-13		XLOC_001875	ENSSSCG00000035188	-2.57256	0.025425
XLOC_014079	CHRNE	4.5926	4.02695e-05		XLOC_006957	-	-2.57256	0.025425
XLOC_014341	MYL4	4.5926	4.02695e-05		XLOC_046983	-	-2.57256	0.025425
XLOC_041248	ENSSSCG00000031539	4.56883	2.72399e-10		XLOC_048456	ENSSSCG00000040683	-2.57256	0.025425
XLOC_069597	SLC8A3	4.56823	7.77853e-12		XLOC_053375	GPR61	-2.57256	0.025425
XLOC_047176	ENSSSCG00000032556,PPP4C	4.55601	5.42879e-13		XLOC_077404	CCDC83	-2.57256	0.025425
XLOC_048224	SLC9A2	4.54171	7.84799e-12		XLOC_078316	ENSSSCG00000038372	-2.57256	0.025425
XLOC_057945	GAPDH	4.51564	7.83455e-13		XLOC_086219	LHFPL1	-2.57256	0.025425
XLOC_085677	RNF128	4.51035	1.39535e-10		XLOC_020486	-	-2.5506	0.00219069
XLOC_085889	ENSSSCG00000012101	4.50279	6.94612e-05		XLOC_008467	UBE2T	-2.54298	0.00104979
XLOC_073017	PPARGC1A	4.50084	1.13666e-11		XLOC_068225	C4A	-2.5403	1.08159e-05
XLOC_042915	HOMER1	4.49873	1.5878e-12		XLOC_016871	UBASH3A	-2.53233	0.0012959
XLOC_042390	ENSSSCG00000013366	4.49684	9.39739e-13		XLOC_062797	ENSSSCG00000037879	-2.53233	0.0012959
XLOC_062890	RTN2	4.48524	3.56008e-12		XLOC_017077	CISH	-2.52752	1.3355e-05
XLOC_053382	KIAA1324	4.45662	6.94247e-11		XLOC_047863	ENSSSCG00000030709	-2.51859	0.00200147
XLOC_072870	DDIT4L	4.44512	3.95937e-12		XLOC_076142	-	-2.5153	8.77441e-05
XLOC_038897	ASB10	4.44169	3.72077e-10		XLOC_053416	ENSSSCG00000036732	-2.51362	0.000378703
XLOC_073205	SOWAHB	4.41734	6.5205e-07		XLOC_048099	ENSSSCG00000008052	-2.51243	0.000111629
XLOC_047366	WNK2	4.40126	5.99744e-12		XLOC_025340	-	-2.51227	0.00600567
XLOC_053278	CA14	4.40053	1.73416e-11		XLOC_062418	ENSSSCG00000031300	-2.51227	0.00600567
XLOC_036946	ENSSSCG00000007369,ENSSSCG00000031692	4.39644	4.13607e-12		XLOC_061889	ENSSSCG00000032461	-2.50912	0.00123234
XLOC_053396	ENSSSCG00000036331	4.38178	8.60176e-07		XLOC_044669	-	-2.50017	0.002712
XLOC_083950	ADSSL1	4.36858	3.56149e-12		XLOC_068098	-	-2.49782	2.0856e-05
XLOC_000953	MUSK	4.35967	7.6973e-11		XLOC_044204	-	-2.49021	0.0010121
XLOC_014424	PNMT	4.35664	0.000122376		XLOC_041015	VWCE	-2.48434	8.18163e-05
XLOC_041843	CTXN3	4.32845	2.01433e-09		XLOC_016534	ENSSSCG00000040842	-2.482	4.12147e-05
XLOC_039283	CPA5	4.30791	1.31658e-06		XLOC_077498	BCO2,TEX12	-2.47463	0.000261543
XLOC_000186	ROS1	4.30443	0.000163808		XLOC_052810	ADGRB1	-2.47451	0.000977321
XLOC_048553	KCNS3	4.27777	7.15922e-10		XLOC_002084	KIF12	-2.47435	0.00243071
XLOC_001839	AGBL1	4.27471	2.68457e-08		XLOC_052567	C2CD4D	-2.47378	0.034363
XLOC_069216	GSTA2	4.25483	3.18472e-08		XLOC_062410	ENSSSCG00000003871	-2.47378	0.034363
XLOC_017335	ENSSSCG00000022054	4.24681	0.0365166		XLOC_085810	ENSSSCG00000040446	-2.47378	0.034363
XLOC_072535	ENSSSCG00000029791,SLIT2	4.24661	0.024741		XLOC_016016	ENSSSCG00000037830	-2.46463	0.00032699
XLOC_000603	CCBE1	4.24553	0.0265342		XLOC_079140	-	-2.46186	0.000148617
XLOC_016888	LRRC3	4.24444	0.0355756		XLOC_052783	KIFC2	-2.44014	0.000499
XLOC_000384	CA12	4.24412	0.0272741		XLOC_052428	ENSSSCG00000006376	-2.43474	0.00794582
XLOC_011095	STARD13	4.24412	0.0247987		XLOC_039259	CHRM2	-2.42909	0.000117497
XLOC_016952	OSBPL10	4.24363	0.0412606		XLOC_013909	ENSSSCG00000025681	-2.42841	0.000297519
XLOC_041661	PDLIM7	4.23298	1.13582e-11		XLOC_014049	ENSSSCG00000017849	-2.42624	0.00136646
XLOC_002229	MYMK	4.21336	1.19712e-07		XLOC_039235	ENSSSCG00000036415	-2.41405	0.00220105
XLOC_077454	CEP126	4.19628	0.0273691		XLOC_001863	IFN-DELTA-6	-2.40796	0.000231606
XLOC_047426	MITD1	4.19579	0.0217843		XLOC_000269	ENSSSCG00000004389	-2.40693	0.00123146
XLOC_077867	GPR52	4.19485	0.0279904		XLOC_084417	ENSSSCG00000031848,ENSSSCG00000039146	-2.4025	0.00201199
XLOC_053392	ENSSSCG00000035697	4.19473	0.0276805		XLOC_033726	-	-2.39292	0.000634643
XLOC_029004	TNFAIP6	4.19452	0.021589		XLOC_039304	FAM71F1	-2.38417	0.000107819
XLOC_057932	C1S	4.19446	0.0195794		XLOC_041353	IL12RB1	-2.37237	0.00316216
XLOC_068223	C2,ENSSSCG00000024914	4.19433	0.0198882		XLOC_014018	ENSSSCG00000035275	-2.36775	0.0466221
XLOC_032817	ANKRD44	4.19348	0.0203116		XLOC_024362	EDARADD	-2.36775	0.0466221
XLOC_041071	SLC43A1	4.19318	0.0311		XLOC_036557	TOX2	-2.36775	0.0466221
XLOC_062520	ZNF469	4.19166	0.0220244		XLOC_017430	ENSSSCG00000036406	-2.36513	0.00237657
XLOC_062836	CYP2B22	4.18751	0.0212828		XLOC_039370	-	-2.35869	0.000135156
XLOC_072862	-	4.18694	0.0375256		XLOC_011238	SOX21	-2.35488	0.000551553
XLOC_001537	ENSSSCG00000034352	4.18379	0.0417269		XLOC_001869	ENSSSCG00000037708	-2.3528	0.0105587
XLOC_039222	MGAM2	4.18379	0.0417269		XLOC_041972	ENSSSCG00000031406	-2.3528	0.0105587
XLOC_028813	ZDBF2	4.1836	0.022061		XLOC_068397	CEMIP	-2.3528	0.0105587
XLOC_029071	ENSSSCG00000039209	4.18306	0.0323229		XLOC_012652	-	-2.34789	0.000496826
XLOC_052159	SHAS2	4.183	0.0227996		XLOC_078236	ENSSSCG00000028810	-2.34705	0.000829695
XLOC_057912	KLRF1	4.18144	0.0424274		XLOC_014400	KLHL10	-2.3436	0.0081595
XLOC_077419	FOLH1B	4.1801	0.0217009		XLOC_069035	ATP6V1G2-DDX39B	-2.3436	0.0081595
XLOC_057142	TBC1D30	4.18003	0.0220818		XLOC_072805	QRFPR	-2.3436	0.0081595
XLOC_062276	ZNF397	4.17967	0.026462		XLOC_085424	ENSSSCG00000039156	-2.3393	0.000693692
XLOC_028777	ENSSSCG00000016093	4.1796	0.030049		XLOC_011283	ENSSSCG00000035966	-2.33285	0.00441177
XLOC_047573	EFEMP1	4.17933	0.0211914		XLOC_077602	ROBO3	-2.33285	0.00441177
XLOC_056957	ENSSSCG00000000194	4.17711	0.0237513		XLOC_078403	HEPACAM	-2.33285	0.00441177
XLOC_069552	MCTP2	4.17595	0.0218101		XLOC_029037	-	-2.31906	0.000916354
XLOC_023543	RAB36	4.17486	0.0297914		XLOC_028465	-	-2.30953	6.7979e-05
XLOC_041848	SLC27A6	4.17298	0.023095		XLOC_077437	PIWIL4	-2.29608	0.000743969
XLOC_028468	ENSSSCG00000015681,ENSSSCG00000023746	4.17289	0.0224476		XLOC_072656	ENSSSCG00000031750	-2.29272	0.00123146
XLOC_028907	ENSSSCG00000016263	4.17162	0.0230463		XLOC_085477	GLOD5	-2.29272	0.00123146
XLOC_057708	TESPA1	4.17136	0.0397235		XLOC_001255	ARG1	-2.28737	0.00333168
XLOC_061607	PAFAH1B3	4.17108	0.0269549		XLOC_057386	ENSSSCG00000000812	-2.2852	0.00457691
XLOC_057631	C12orf75	4.16825	0.034564		XLOC_031170	-	-2.27873	0.0082085
XLOC_063484	ENSSSCG00000040911	4.16799	0.0296075		XLOC_078556	MACC1	-2.27873	0.0082085
XLOC_016419	PLS1,TRPC1	4.16776	0.023747		XLOC_042842	PRTN3	-2.27359	0.0105169
XLOC_049811	-	4.1664	0.0307578		XLOC_057282	CLEC7A	-2.27359	0.0105169
XLOC_053300	ENSSSCG00000006704	4.16527	0.0254553		XLOC_085137	EGFL7	-2.27359	0.0105169
XLOC_052418	ADAMTS4	4.1625	0.026799		XLOC_014707	ZMYND15	-2.26593	0.0140919
XLOC_000447	CEP152	4.16235	0.0299616		XLOC_016520	ENSSSCG00000038032	-2.26593	0.0140919
XLOC_055858	-	4.1622	0.0461005		XLOC_029333	ENSSSCG00000036410	-2.26593	0.0140919
XLOC_059437	-	4.1622	0.0461005		XLOC_047953	FAM57B	-2.26593	0.0140919
XLOC_008527	IFNK	4.16034	0.024068		XLOC_061541	ENSSSCG00000022423	-2.26593	0.0140919
XLOC_085534	NBDY	4.1599	0.0252859		XLOC_069221	GCM1	-2.26593	0.0140919
XLOC_023405	RAD9B	4.15974	0.0484897		XLOC_042725	ENSSSCG00000034805	-2.2584	0.000490026
XLOC_016649	HACD2	4.15947	0.0230406		XLOC_087928	-	-2.24679	0.000488605
XLOC_029154	SMIM18	4.15886	0.0300384		XLOC_052479	ENSSSCG00000026210	-2.24621	0.000356337
XLOC_078352	USP2	4.15773	5.81467e-11		XLOC_040289	-	-2.23956	0.00552188
XLOC_062571	ENSSSCG00000039747	4.15736	0.0318222		XLOC_011969	-	-2.22584	0.00135941
XLOC_037206	-	4.15546	0.0251086		XLOC_069198	RHAG	-2.21865	0.00107825
XLOC_057540	PRR5	4.15372	0.0339315		XLOC_017550	HHLA2	-2.21762	0.0103268
XLOC_014219	CBX2	4.15316	0.040184		XLOC_042979	ENSSSCG00000014186	-2.21762	0.0103268
XLOC_024520	GDF10	4.15279	0.0310402		XLOC_010894	EPSTI1	-2.21063	0.000272119
XLOC_062950	HRC	4.15248	6.61219e-11		XLOC_033921	ESM1	-2.20259	0.000451283
XLOC_001419	TPBG	4.15191	0.0304454		XLOC_077809	LHFPL3	-2.20259	0.000451283
XLOC_047101	CCL26	4.15122	0.0326115		XLOC_029444	TM4SF20	-2.20001	0.0136006
XLOC_034093	LRRC14B	4.13285	1.13375e-08		XLOC_086060	SPIN4	-2.20001	0.0136006
XLOC_040974	MACROD1	4.11533	4.23977e-11		XLOC_033621	C7	-2.18822	0.000151083
XLOC_085838	ATP2B3	4.11291	5.04947e-05		XLOC_023532	ENSSSCG00000037214,ENSSSCG00000038719	-2.17595	0.00816902
XLOC_048186	KCNIP3,PROM2	4.08586	1.47049e-08		XLOC_062154	HPCA	-2.17595	0.00816902
XLOC_024178	CCDC60	4.06912	8.25836e-09		XLOC_014152	ALDH3A1	-2.17349	0.025425
XLOC_063193	GPR157	4.06655	3.76898e-10		XLOC_062810	LRFN1	-2.17349	0.025425
XLOC_014760	MYH3	4.06116	3.16418e-10		XLOC_063695	ENSSSCG00000006963	-2.17349	0.025425
XLOC_042784	NMRK2	4.04682	9.42101e-11		XLOC_069037	ENSSSCG00000001407	-2.17349	0.025425
XLOC_057097	ENSSSCG00000039506	4.04322	2.23015e-10		XLOC_075600	-	-2.17349	0.025425
XLOC_013695	SCN4A	4.03488	1.41473e-10		XLOC_085825	GABRQ	-2.17349	0.025425
XLOC_047488	EVA1A	4.03334	0.0263113		XLOC_042781	CREB3L3	-2.16904	0.00182511
XLOC_085618	ENSSSCG00000031861,ENSSSCG00000036515	4.03269	0.0316518		XLOC_084007	ENSSSCG00000033225,ENSSSCG00000036127,ENSSSCG00000039111,ENSSSCG00000040381	-2.16384	0.000160016
XLOC_086236	ENSSSCG00000012627	4.02962	0.0463506		XLOC_014671	ENSSSCG00000021855	-2.15538	0.000615603
XLOC_048047	ABAT	4.02954	0.020468		XLOC_011541	-	-2.15506	0.000590024
XLOC_023573	TSSK1B	4.02865	0.0471058		XLOC_000759	ENSSSCG00000031761	-2.14729	0.000498135
XLOC_052690	MYBPHL	4.02865	0.0471058		XLOC_033676	SHISAL2B	-2.1472	0.00242823
XLOC_052594	SV2A	4.02774	0.0435477		XLOC_016413	GRK7	-2.1437	0.00808263
XLOC_061367	ADGRG5	4.02709	0.02905		XLOC_052543	S100A4	-2.13707	0.000344334
XLOC_053406	GPR88	4.02691	0.0442869		XLOC_062577	ENSSSCG00000023012	-2.12248	0.0176466
XLOC_085684	NCBP2L	4.0268	0.01772		XLOC_062846	PRR19	-2.12248	0.0176466
XLOC_000675	DMAC2L	4.02613	0.0449858		XLOC_079051	-	-2.12248	0.0176466
XLOC_024593	ENSSSCG00000010491	4.02541	0.0456477		XLOC_086131	ENSSSCG00000038908	-2.12248	0.0176466
XLOC_042191	LRRC10B	4.02473	0.0426172		XLOC_014453	HOXB8	-2.11961	0.0124549
XLOC_033606	SPEF2	4.02457	0.0227274		XLOC_048124	ENSSSCG00000021222	-2.11961	0.0124549
XLOC_038947	ATP6V0A4	4.02377	0.0173102		XLOC_057452	CCDC38	-2.11433	0.00118566
XLOC_036956	MATN4	4.02327	0.018593		XLOC_054726	-	-2.11417	0.00111194
XLOC_068363	ENSSSCG00000001734	4.02248	0.0211524		XLOC_000239	KLHL32	-2.11382	0.000802884
XLOC_047603	ENSSSCG00000036599	4.02084	0.0193844		XLOC_000457	DUOX2	-2.10875	0.000602742
XLOC_019787	-	4.02019	0.0360767		XLOC_063514	ENSSSCG00000033925	-2.10809	0.000390557
XLOC_056857	ENSSSCG00000000028,ENSSSCG00000031417	4.01945	0.0372035		XLOC_041822	PRR16	-2.10803	0.000215031
XLOC_002106	C5	4.01872	0.0242731		XLOC_004111	-	-2.10613	0.000533582
XLOC_073300	MYOZ2	4.01818	2.65545e-10		XLOC_047984	ENSSSCG00000036268	-2.10135	0.00289898
XLOC_056905	NPTXR	4.01617	0.029206		XLOC_077898	RGSL1	-2.09955	0.00568075
XLOC_078635	CNTNAP2,ENSSSCG00000034739	4.01501	0.0232313		XLOC_000976	COL27A1	-2.09918	0.000247175
XLOC_001403	TUBE1	4.01454	0.0302823		XLOC_033905	ENSSSCG00000040958	-2.09703	0.00665183
XLOC_029288	CALCRL	4.01394	0.0179453		XLOC_017382	ENSSSCG00000040491	-2.09664	0.000245163
XLOC_086243	UPF3B	4.01327	0.022127		XLOC_028413	-	-2.09327	0.00980608
XLOC_042292	DDB2	4.0132	0.0287951		XLOC_078494	LRRD1	-2.08829	0.00299644
XLOC_033796	IRX2	4.01161	0.025958		XLOC_062079	ENSSSCG00000031093	-2.08704	0.0164748
XLOC_057486	CEP290	4.01147	0.0202616		XLOC_022683	-	-2.07471	0.034363
XLOC_008285	PRTFDC1	4.01049	0.0190006		XLOC_086135	ENSSSCG00000038238	-2.07471	0.034363
XLOC_061500	SCN1B	4.01029	1.62053e-10		XLOC_008108	EXO1	-2.07236	0.00953799
XLOC_028609	OCA2	4.0092	3.17128e-08		XLOC_023307	ENSSSCG00000036440	-2.07236	0.00953799
XLOC_053405	VCAM1	4.00833	0.0185162		XLOC_033762	HAVCR2	-2.07236	0.00953799
XLOC_017279	GK5	4.00778	0.0188469		XLOC_085973	SRPX	-2.06816	0.000284387
XLOC_024300	MMP11	4.00457	0.0204198		XLOC_000718	SIX6	-2.06737	0.00159772
XLOC_073262	MGST2	4.00418	0.0223979		XLOC_001548	SLC12A1	-2.06197	0.00145435
XLOC_077539	ENSSSCG00000036140	4.00362	0.0257734		XLOC_085454	ENSSSCG00000032736,ENSSSCG00000034560	-2.06099	0.0154288
XLOC_000744	TUSC1	4.00263	0.030743		XLOC_058082	AMDHD1	-2.05987	0.000565861
XLOC_047257	SOCS1	4.0024	0.0359421		XLOC_000839	TMC1	-2.05535	0.00928121
XLOC_078485	FAM237B	4.00229	0.0349488		XLOC_083765	ENSSSCG00000038462	-2.05034	0.00308413
XLOC_047485	LRRTM4	4.00149	0.0388817		XLOC_002078	WDR31	-2.04625	0.00150103
XLOC_002238	FCN1	4.00128	0.0406072		XLOC_000225	ENSSSCG00000038261	-2.04102	0.0119189
XLOC_024509	GRID1	4.00032	0.0478142		XLOC_061336	ENSSSCG00000002745	-2.04054	0.0229697
XLOC_023626	RET	3.98804	2.11997e-10		XLOC_071003	-	-2.04054	0.0229697
XLOC_062298	ENSSSCG00000003754	3.95293	6.89198e-10		XLOC_084803	-	-2.04054	0.0229697
XLOC_000787	FREM1	3.93366	7.18211e-09		XLOC_016954	ENSSSCG00000024546	-2.03684	0.000513669
XLOC_014563	UNC45B	3.90542	3.18553e-10		XLOC_029977	-	-2.02935	0.00760622
XLOC_047019	GRID2IP	3.89266	4.90526e-07		XLOC_036704	ENSSSCG00000007001	-2.02935	0.00760622
XLOC_077519	ENSSSCG00000029043	3.89191	6.5178e-09		XLOC_068314	GUCA1A	-2.02522	0.0114287
XLOC_063591	PGM1	3.88565	2.17686e-10		XLOC_069604	ADAM20	-2.02522	0.0114287
XLOC_016978	SCN5A	3.87404	0.00150786		XLOC_029304	STAT4	-2.02343	0.00347775
XLOC_036529	BPI,LBP	3.87404	0.00150786		XLOC_036682	ABHD16B	-2.01919	0.00491722
XLOC_057705	PPP1R1A	3.8555	3.75092e-10		XLOC_010954	SLITRK5	-2.01704	0.0208894
XLOC_001372	BVES	3.83559	1.57592e-09		XLOC_053103	-	-2.01704	0.0208894
XLOC_057272	YBX3	3.83532	4.34704e-10		XLOC_068948	ENSSSCG00000001088	-2.01704	0.0208894
XLOC_053145	ATP1A2,CASQ1,PEA15	3.82744	3.6044e-10		XLOC_065393	-	-2.01596	0.00354779
XLOC_001445	PSTPIP2	3.80808	7.81929e-10		XLOC_008261	C1QL3	-2.01258	0.00195166
XLOC_039430	ADCY1	3.80428	6.11994e-09		XLOC_039420	UPP1	-2.01041	0.00432886
XLOC_008596	OTUD1	3.78984	5.14202e-10		XLOC_033916	ENSSSCG00000034649	-2.00929	0.00361044
XLOC_062228	LPIN2,MYOM1	3.78075	5.60402e-10		XLOC_057909	ENSSSCG00000036019	-2.0077	0.00179682
XLOC_043095	HBEGF	3.77483	1.66642e-09		XLOC_011109	POSTN	-2.00693	0.000391505
XLOC_028467	ENSSSCG00000032159	3.75984	0.0261028		XLOC_039231	WEE2	-2.00407	0.00184713
XLOC_068958	SLC17A1	3.75984	0.0261028		XLOC_008068	SPATA17	-2.00183	0.00903989
XLOC_085617	ZNF711	3.75919	0.0104028		XLOC_016903	NEK11	-2.00183	0.00903989
XLOC_081858	-	3.75883	0.0122204		XLOC_008112	ENSSSCG00000037394	-1.996	0.00443239
XLOC_057171	LGR5	3.75705	0.012963		XLOC_016697	ENSSSCG00000021271,ENSSSCG00000033467	-1.99292	0.0034149
XLOC_028733	ENSSSCG00000033963,FAM171B	3.75489	0.0101848		XLOC_062734	SLC7A9	-1.99292	0.00881538
XLOC_061964	RBP7	3.75146	0.0102946		XLOC_067823	-	-1.99292	0.00881538
XLOC_016290	CNTN4	3.75052	0.0118445		XLOC_069580	PLEK2	-1.9868	0.014513
XLOC_078408	ENSSSCG00000033649	3.74991	0.0156173		XLOC_061665	FOXA3	-1.98533	0.00568075
XLOC_047044	TMEM225B	3.74987	0.0416829		XLOC_084575	ENSSSCG00000032679	-1.97987	0.00407589
XLOC_023863	KAZALD1	3.7489	0.00996873		XLOC_072628	ENSSSCG00000038095	-1.97553	0.00371748
XLOC_041155	MPPED2	3.74858	0.01371		XLOC_001347	ENSSSCG00000035516	-1.96868	0.0466221
XLOC_001562	DUOX1,DUOXA2	3.74721	0.0267028		XLOC_016962	ENSSSCG00000039781	-1.96868	0.0466221
XLOC_015733	-	3.74721	0.0267028		XLOC_037028	APCDD1L	-1.96868	0.0466221
XLOC_042206	CD5	3.74721	0.0267028		XLOC_041207	ENSSSCG00000038412	-1.96868	0.0466221
XLOC_017360	ENSSSCG00000011744	3.74687	0.00979441		XLOC_063637	ZYG11A	-1.96868	0.0466221
XLOC_085628	ENSSSCG00000029771	3.74486	0.00984672		XLOC_053464	ENSSSCG00000006932	-1.96789	0.00117766
XLOC_085600	LPAR4	3.74028	0.017959		XLOC_052833	ENSSSCG00000005961	-1.95367	0.0299913
XLOC_047252	ENSSSCG00000007899	3.73819	0.0283107		XLOC_067780	-	-1.95367	0.0299913
XLOC_024590	HELLS	3.73733	0.0134746		XLOC_073381	ENSSSCG00000009200	-1.95367	0.0299913
XLOC_017267	ENSSSCG00000026746	3.73579	0.014345		XLOC_057168	MYRFL	-1.95168	0.00267903
XLOC_047646	ENSSSCG00000036197	3.73313	0.0230772		XLOC_024680	ENSSSCG00000037511	-1.94644	0.00568248
XLOC_014448	HOXB2	3.73193	0.0157068		XLOC_028489	ENSSSCG00000037089	-1.94504	0.00185124
XLOC_024136	DNAH10	3.72822	0.012323		XLOC_013608	ENSSSCG00000036900	-1.94346	0.0265524
XLOC_073050	BEND4	3.72635	0.0448999		XLOC_025333	-	-1.94346	0.0265524
XLOC_033599	ENSSSCG00000033328	3.72565	0.0242969		XLOC_039011	TMEM229A	-1.93783	0.00138628
XLOC_000708	ENSSSCG00000038332	3.72473	0.041052		XLOC_068636	ENSSSCG00000036519	-1.83693	0.00207543
XLOC_034027	ADRA1B	3.72276	0.0249044		XLOC_041366	CPAMD8	-1.83685	0.00284757
XLOC_014545	MYO19	3.72005	0.0213503		XLOC_023691	ENSSSCG00000035636	-1.83669	0.00502596
XLOC_048324	ENSSSCG00000039132	3.71987	0.0299266		XLOC_017647	ROBO2	-1.8363	0.000746328
XLOC_042920	ENSSSCG00000022059	3.71954	0.046053		XLOC_036587	SLC12A5	-1.83614	0.00169449
XLOC_056909	ENSSSCG00000035577	3.71954	0.046053		XLOC_001480	SNX22	-1.83606	0.0238247
XLOC_029438	RF00026	3.71738	0.0245302		XLOC_063560	ENSSSCG00000040109	-1.83606	0.0238247
XLOC_063399	RHBDL2	3.71712	0.0168895		XLOC_057514	MIOX	-1.83415	0.00503745
XLOC_029388	IGFBP5	3.71552	0.0109043		XLOC_057254	ENSSSCG00000036222	-1.83377	0.00765497
XLOC_008052	B3GALT2	3.71515	0.014806		XLOC_000161	ENSSSCG00000031145,THEMIS	-1.83246	0.0201416
XLOC_047446	ENSSSCG00000036224	3.71495	0.013358		XLOC_047770	ALKAL2,ENSSSCG00000037926	-1.83246	0.0201416
XLOC_002088	WHRN	3.71487	0.0217131		XLOC_052703	OLFM3	-1.83225	0.00465094
XLOC_052539	S100A14	3.71438	0.0137044		XLOC_053239	S100A9	-1.83046	0.017703
XLOC_062250	CABYR	3.71424	0.0169021		XLOC_069039	ENSSSCG00000031241	-1.83046	0.017703
XLOC_068005	IRF4	3.71318	0.0155431		XLOC_042177	GNG3	-1.82668	0.0218457
XLOC_014670	ENSSSCG00000038683	3.70951	0.0321988		XLOC_048539	CENPO	-1.82668	0.0218457
XLOC_013834	ENSSSCG00000035551	3.70797	0.0480727		XLOC_013981	CCT6B	-1.82607	0.0164845
XLOC_061376	CCDC113	3.70338	0.0338033		XLOC_017009	ENSSSCG00000035687	-1.82474	0.00116178
XLOC_057802	BEST3	3.69721	6.1688e-08		XLOC_053059	ENSSSCG00000006254,ENSSSCG00000031813	-1.82463	0.00130535
XLOC_072711	CXCL2	3.69381	0.014288		XLOC_053140	SLAMF7	-1.82326	0.00320953
XLOC_000043	AGPAT4	3.69374	0.0169756		XLOC_014788	ENSSSCG00000018046	-1.82254	0.015452
XLOC_036776	ENSSSCG00000007065	3.69356	0.0136015		XLOC_040981	HRASLS5	-1.8196	0.0239168
XLOC_069280	MESP1	3.69282	0.0172348		XLOC_017664	TMPRSS15	-1.8195	0.00555912
XLOC_008300	SKIDA1	3.69109	0.034067		XLOC_016519	CLDN11	-1.81685	0.00208399
XLOC_086330	ENSSSCG00000032608	3.69067	0.0370137		XLOC_042257	P2RX3	-1.81336	0.00748785
XLOC_053324	MAB21L3	3.69054	0.0147964		XLOC_016256	SYNPR	-1.81073	0.0324539
XLOC_016760	STX19	3.68882	0.0136672		XLOC_042975	ENSSSCG00000033364	-1.81073	0.0324539
XLOC_068670	PLEKHH1	3.68603	0.0276087		XLOC_039201	GSTK1	-1.80873	0.00850517
XLOC_073361	C4orf17	3.68593	0.0220537		XLOC_057367	CNTN1	-1.80813	0.000909079
XLOC_042824	APC2	3.68584	0.0154895		XLOC_068568	ENSSSCG00000033178	-1.80366	0.00351136
XLOC_000279	ENSSSCG00000035433	3.68426	0.0153016		XLOC_001614	ENSSSCG00000004786	-1.80216	0.00142662
XLOC_023262	ENSSSCG00000009595	3.68402	0.0352715		XLOC_000758	ENSSSCG00000037813	-1.80199	0.00292347
XLOC_086052	USP51	3.68402	0.0352715		XLOC_077698	ENSSSCG00000031827	-1.8017	0.00338685
XLOC_057785	WIF1	3.68372	0.0283271		XLOC_073435	ENSSSCG00000009221	-1.80146	0.00607546
XLOC_000315	ELOVL4	3.68107	0.0361468		XLOC_084002	ENSSSCG00000036203	-1.79992	0.00249081
XLOC_024088	CEP44	3.67822	0.0160814		XLOC_042623	IL27RA	-1.7996	0.00230225
XLOC_057776	LRIG3	3.6779	0.0134176		XLOC_008507	ENSSSCG00000037050	-1.79929	0.0370763
XLOC_017687	CLDN8	3.67678	1.24484e-07		XLOC_034089	AHRR	-1.79816	0.00246288
XLOC_014440	OSBPL7	3.6759	0.0153959		XLOC_042546	FCHO1	-1.7932	0.00818116
XLOC_068440	WDR93	3.67501	0.0157903		XLOC_057332	ENSSSCG00000038621	-1.79203	0.00439465
XLOC_023934	EMX2	3.67164	0.0166449		XLOC_016532	NAALADL2	-1.78476	0.00151448
XLOC_028658	ENSSSCG00000034788	3.66977	0.0196487		XLOC_000017	FRMD1	-1.78399	0.0431977
XLOC_063505	ENSSSCG00000039133	3.66969	0.0193817		XLOC_063184	ENSSSCG00000040531	-1.78399	0.0431977
XLOC_047016	ENSSSCG00000033648	3.66956	0.0185347		XLOC_087432	-	-1.78399	0.0431977
XLOC_052489	CRABP2	3.66929	0.016045		XLOC_039070	ENSSSCG00000036707	-1.78379	0.00384322
XLOC_057281	OLR1	3.66904	0.0199412		XLOC_041252	TRIM17	-1.78324	0.00555912
XLOC_056818	ENSSSCG00000034843	3.66809	0.0221209		XLOC_013544	ZNF750	-1.78293	0.00557917
XLOC_052112	ENSSSCG00000005938	3.66762	0.026078		XLOC_031504	-	-1.78221	0.00625965
XLOC_068534	NOVA1	3.66715	0.0146871		XLOC_014450	HOXB5	-1.78179	0.00631006
XLOC_084006	ENSSSCG00000036983	3.6667	0.0177984		XLOC_053127	PCP4L1	-1.77871	0.00881538
XLOC_016650	ADCY5	3.66619	0.0141936		XLOC_071994	-	-1.77677	0.00468975
XLOC_039074	CPVL	3.66473	0.0149418		XLOC_010852	ENSSSCG00000032317	-1.77382	0.0198418
XLOC_077791	HGF	3.66445	0.0147635		XLOC_036604	ENSSSCG00000035460	-1.77382	0.0198418
XLOC_016314	ENSSSCG00000011553	3.66114	0.0149716		XLOC_023990	JAKMIP3	-1.77184	0.0264749
XLOC_072794	NUDT6	3.65956	0.0151847		XLOC_042889	ENSSSCG00000035865	-1.77184	0.0264749
XLOC_061698	GRIN2D	3.6587	0.0419344		XLOC_047579	CLHC1	-1.77165	0.00335385
XLOC_016376	ACKR4	3.65618	0.0146431		XLOC_016085	XYLB	-1.77136	0.00289937
XLOC_078758	ZPBP	3.65466	0.0396705		XLOC_043157	HTR4	-1.77099	0.0112041
XLOC_052395	FAM78B	3.65463	0.0191016		XLOC_014769	HS3ST3A1	-1.76592	0.0338302
XLOC_063315	ENSSSCG00000034683	3.65377	0.0194982		XLOC_047716	APOB	-1.76592	0.0338302
XLOC_053045	CLVS1	3.65285	0.0404647		XLOC_052299	C8orf89	-1.76592	0.0338302
XLOC_000442	FAM227B	3.65237	0.0152364		XLOC_062569	SYCE1L	-1.76592	0.0338302
XLOC_024563	ENSSSCG00000040834	3.65117	0.0412187		XLOC_077482	C11orf87	-1.76592	0.0338302
XLOC_043081	LRRTM2	3.65017	0.0207573		XLOC_001865	IFN-OMEGA-3	-1.76566	0.00425559
XLOC_077600	SPA17	3.64939	0.0233815		XLOC_023301	ENSSSCG00000036116	-1.76326	0.028868
XLOC_039112	IGFBP3	3.64819	0.0155709		XLOC_077938	NEK2	-1.76326	0.028868
XLOC_078489	MTERF1	3.64697	0.0161118		XLOC_068763	TDP1	-1.76165	0.00173271
XLOC_008228	C9orf72	3.64429	0.0159056		XLOC_057952	NTF3	-1.76138	0.0042356
XLOC_028969	TWIST2	3.64145	0.0164427		XLOC_042722	ENSSSCG00000013610	-1.75838	0.00689339
XLOC_041826	ENSSSCG00000014233	3.64132	0.00303443		XLOC_061692	ZSWIM9	-1.75702	0.00310205
XLOC_013933	PPM1E	3.63748	0.0343531		XLOC_014050	ENSSSCG00000022720	-1.75672	0.00697854
XLOC_052455	ENSSSCG00000006426,ENSSSCG00000040254	3.63664	0.0234794		XLOC_061601	ENSSSCG00000020837	-1.75605	0.00186576
XLOC_052563	S100A11	3.63598	0.0165292		XLOC_043165	PDE6A	-1.75556	0.0120599
XLOC_072672	ENSSSCG00000036736	3.63568	0.0181678		XLOC_001315	B3GAT2	-1.75487	0.00706901
XLOC_077692	CFAP69	3.63524	0.0294838		XLOC_017109	ENSSSCG00000031395	-1.75487	0.00706901
XLOC_052859	FAM83A	3.63456	0.0300468		XLOC_052855	FER1L6	-1.75267	0.0254717
XLOC_000741	LRRC19	3.63415	0.0266304		XLOC_041116	SYT13	-1.75251	0.0074228
XLOC_053354	CHIA	3.61823	4.60201e-09		XLOC_085748	XPNPEP2	-1.75164	0.00264386
XLOC_063395	FHL3	3.60774	3.38598e-09		XLOC_033892	PLCXD3	-1.74993	0.0042943
XLOC_073374	BMPR1B	3.55508	4.17179e-08		XLOC_052339	CYP7A1	-1.7488	0.00713006
XLOC_068070	CAP2	3.54941	6.05668e-09		XLOC_014278	RAB37	-1.74691	0.0398417
XLOC_029107	ASB5	3.54812	4.06755e-09		XLOC_023443	ENSSSCG00000031643	-1.74691	0.0398417
XLOC_047437	ANKRD23,ANKRD39	3.54242	4.67556e-09		XLOC_068765	PSMC1	-1.74691	0.0398417
XLOC_063733	FOXO6	3.53384	1.4201e-05		XLOC_077875	TEX35	-1.74691	0.0398417
XLOC_039204	ENSSSCG00000035033	3.52687	2.77035e-08		XLOC_029302	ENSSSCG00000016055	-1.74623	0.0143916
XLOC_073230	FAM160A1	3.51896	2.39987e-08		XLOC_077218	NRIP3	-1.74556	0.00108825
XLOC_023395	HPD	3.48826	0.000217936		XLOC_052399	LMX1A	-1.7452	0.00338203
XLOC_000922	PLPPR1	3.48165	3.94317e-06		XLOC_008107	ENSSSCG00000034481	-1.74381	0.00563273
XLOC_028706	HOXD10	3.48147	0.000517978		XLOC_077487	COLCA2	-1.7429	0.00790426
XLOC_072492	DOK7	3.47821	8.51507e-06		XLOC_039027	ENSSSCG00000037496	-1.73969	0.0279625
XLOC_074070	-	3.4623	0.00631157		XLOC_061865	ENSSSCG00000003988	-1.73969	0.0279625
XLOC_085936	KLHL34	3.46096	9.66308e-06		XLOC_078233	GRM5	-1.73969	0.0279625
XLOC_063532	SAMD13	3.45442	0.000267285		XLOC_083182	ENSSSCG00000039860	-1.73892	0.00673778
XLOC_028859	PLCD4	3.45351	2.75546e-08		XLOC_016334	SYN2	-1.73881	0.0113242
XLOC_063616	PRKAA2	3.45239	9.6571e-09		XLOC_024160	ENSSSCG00000033379	-1.73881	0.0113242
XLOC_011249	ENSSSCG00000009498	3.41977	0.0003287		XLOC_033575	ROPN1L	-1.73465	0.00766522
XLOC_023657	LRRTM3	3.41953	1.23188e-07		XLOC_052363	ENSSSCG00000039092	-1.73279	0.0131175
XLOC_052097	ARC	3.41392	8.42982e-05		XLOC_078190	ENSSSCG00000037208	-1.73248	0.00276653
XLOC_028508	BIN1	3.40846	1.29877e-08		XLOC_002009	HEMGN	-1.63015	0.00599055
XLOC_016064	ARPP21	3.39087	1.26128e-07		XLOC_016847	CHAF1B	-1.62946	0.00818116
XLOC_052708	LRRC39	3.38701	4.15655e-08		XLOC_017156	FAM19A4	-1.62794	0.00301754
XLOC_001448	ST8SIA5	3.38487	2.07867e-07		XLOC_033943	ENSSSCG00000033012	-1.62571	0.0463731
XLOC_013623	FOXJ1,RNF157	3.37395	2.4951e-08		XLOC_047903	CALN1	-1.62571	0.0463731
XLOC_001601	SPINT1	3.3637	0.00922245		XLOC_057906	ENSSSCG00000026217	-1.62571	0.0463731
XLOC_036846	TMC2	3.3637	0.00922245		XLOC_021405	-	-1.624	0.0310327
XLOC_048207	SULT1C2	3.3637	0.00922245		XLOC_000151	MOXD1	-1.62306	0.01607
XLOC_057656	ENSSSCG00000039587	3.3637	0.00922245		XLOC_000610	SLC51B	-1.62306	0.01607
XLOC_058954	-	3.3637	0.00922245		XLOC_011056	AMER2	-1.62306	0.01607
XLOC_061902	TTLL10	3.3637	0.00922245		XLOC_062226	DLGAP1	-1.62081	0.00522093
XLOC_062274	DTNA	3.34856	3.43501e-08		XLOC_061287	ENSSSCG00000039200	-1.61716	0.00642794
XLOC_085569	GJB1	3.34787	0.000501284		XLOC_023584	ENSSSCG00000033787	-1.61571	0.00668817
XLOC_013784	KRT14,KRT15	3.34243	5.76871e-08		XLOC_017314	GPR87	-1.61565	0.04069
XLOC_052813	PTP4A3	3.33355	2.83847e-08		XLOC_001864	IFN-ALPHA-10	-1.61529	0.00795277
XLOC_086102	PHKA1	3.32846	2.525e-08		XLOC_041123	LRRC4C	-1.61414	0.00883069
XLOC_024044	PEBP4	3.32823	4.77525e-08		XLOC_048277	SH2D6	-1.61397	0.0103697
XLOC_029069	CNTNAP5	3.32472	0.000901646		XLOC_024514	ENSSSCG00000028341	-1.61348	0.00310462
XLOC_078729	ATF3	3.32315	2.96054e-08		XLOC_000678	ABHD12B	-1.61343	0.00335105
XLOC_068496	FOXA1	3.32173	5.34754e-05		XLOC_047326	IGFALS	-1.61306	0.00391566
XLOC_017537	TAGLN3	3.32095	7.2058e-06		XLOC_008134	NR5A2	-1.61213	0.00628632
XLOC_016841	CBR1	3.28406	4.51741e-07		XLOC_041501	ENSSSCG00000013717	-1.61176	0.0027805
XLOC_042006	SYNPO	3.28308	3.83806e-08		XLOC_057128	SLC16A7	-1.61064	0.00229442
XLOC_024272	GAL3ST1	3.25787	0.0135983		XLOC_014063	ENSSSCG00000033238	-1.61034	0.00807433
XLOC_052242	CDH17	3.25787	0.0135983		XLOC_010992	ENSSSCG00000032891	-1.60986	0.0137048
XLOC_085719	-	3.25787	0.0135983		XLOC_001870	ENSSSCG00000039623	-1.60842	0.0297521
XLOC_001368	SIM1	3.2417	1.5562e-07		XLOC_023503	CABP7	-1.60842	0.0297521
XLOC_017301	ENSSSCG00000025468,TM4SF18	3.23743	5.84746e-08		XLOC_024585	RBP4	-1.60714	0.0024149
XLOC_008144	SHISA4	3.2318	7.95701e-08		XLOC_069279	PEX11A	-1.60704	0.00425842
XLOC_061560	ACTN4	3.22464	5.65363e-08		XLOC_001263	ENSSSCG00000033619	-1.60464	0.0422165
XLOC_023870	ELOVL3	3.20987	0.0016019		XLOC_053472	WDR63	-1.60451	0.0213443
XLOC_043995	-	3.20675	5.27115e-06		XLOC_042918	ANKRD34B	-1.60397	0.0130284
XLOC_016339	CAND2	3.19933	1.03526e-07		XLOC_017582	ENSSSCG00000035026	-1.60116	0.0148335
XLOC_068408	FSD2	3.19883	1.24086e-07		XLOC_069143	ENSSSCG00000001594,ENSSSCG00000031184,ENSSSCG00000040737	-1.60116	0.0148335
XLOC_024606	SLIT1	3.19157	1.18113e-07		XLOC_042368	ANO3	-1.60091	0.00277454
XLOC_029277	ENSSSCG00000016006,ZNF385B	3.17219	3.86215e-06		XLOC_008475	ENSSSCG00000036797	-1.59755	0.00546279
XLOC_038996	PRRT4	3.14366	0.0202364		XLOC_000456	DUOXA1	-1.59715	0.0175175
XLOC_039282	CPA1	3.14366	0.0202364		XLOC_001789	ENSSSCG00000039088	-1.59715	0.0175175
XLOC_047724	MATN3	3.14366	0.0202364		XLOC_039305	FAM71F2,HILPDA	-1.59627	0.00465242
XLOC_062481	CLDN19	3.14366	0.0202364		XLOC_033626	CCDC152	-1.59421	0.0297521
XLOC_071930	-	3.14366	0.0202364		XLOC_007178	-	-1.59357	0.0151763
XLOC_000866	DNAJB5	3.11825	1.64123e-07		XLOC_014740	CTC1	-1.59345	0.00570345
XLOC_057655	KRT80	3.11374	1.76708e-06		XLOC_047590	ENSSSCG00000008421	-1.59328	0.005083
XLOC_014690	SMTNL2	3.11003	4.45265e-07		XLOC_008235	BAMBI	-1.5929	0.00703913
XLOC_014292	KCNJ2	3.10812	2.23544e-07		XLOC_023924	TRUB1	-1.59222	0.00395485
XLOC_010934	LMO7	3.10284	1.93979e-07		XLOC_052382	DPT	-1.59088	0.00444649
XLOC_000114	TXLNB	3.09731	2.39509e-07		XLOC_013875	NGFR	-1.59048	0.00295083
XLOC_000534	SYNM	3.09165	2.29308e-07		XLOC_023933	SLC18A2	-1.58896	0.00349778
XLOC_053412	AGL	3.08818	1.70611e-07		XLOC_001873	IFN-DELTA-7	-1.58828	0.046064
XLOC_047891	CLDN3	3.08509	0.00290804		XLOC_011127	SERPINE3	-1.58828	0.046064
XLOC_062014	CELA2A	3.08509	0.00290804		XLOC_073434	DMP1	-1.58701	0.0227601
XLOC_052303	EYA1	3.07689	1.17243e-06		XLOC_028744	ANKAR	-1.58544	0.00707637
XLOC_053356	CHI3L2	3.06396	0.000115327		XLOC_028479	ENSSSCG00000035547	-1.58293	0.00557969
XLOC_016642	SLC12A8	3.06358	0.00190913		XLOC_028838	ENSSSCG00000016166	-1.582	0.0263418
XLOC_023424	NOS1	3.05394	1.75119e-06		XLOC_014339	EFCAB13	-1.58015	0.0489771
XLOC_042851	CDC34	3.04635	2.43701e-07		XLOC_068912	MAK	-1.57986	0.00689831
XLOC_077717	ASB4	3.04614	7.3352e-07		XLOC_000060	ENSSSCG00000040580	-1.57905	0.00364684
XLOC_034069	ADCY2,ENSSSCG00000033482	3.02193	4.14685e-07		XLOC_016024	ENSSSCG00000036134	-1.57868	0.0235147
XLOC_013645	FADS6	3.01962	0.0303981		XLOC_047615	HAAO	-1.57826	0.0102041
XLOC_033601	TTC23L	3.01962	0.0303981		XLOC_062335	PTGER3	-1.57762	0.00489624
XLOC_037704	-	3.01962	0.0303981		XLOC_041135	ENSSSCG00000038336	-1.5767	0.00324635
XLOC_062636	ENSSSCG00000002811	3.01962	0.0303981		XLOC_038929	ENSSSCG00000034537	-1.57655	0.0161734
XLOC_048077	THOC6,TNFRSF12A	3.01089	4.05263e-07		XLOC_042430	ENSSSCG00000024330	-1.57355	0.0239379
XLOC_068600	ENSSSCG00000002140	3.01042	1.27492e-06		XLOC_028581	STAR	-1.5722	0.00484804
XLOC_058014	SLC38A4	3.01001	5.87202e-06		XLOC_077771	ENSSSCG00000032456	-1.57174	0.00309211
XLOC_041351	ENSSSCG00000036363	3.00267	1.59929e-06		XLOC_016996	CYP8B1	-1.57072	0.00320534
XLOC_052148	KLHL38	2.96839	2.09566e-06		XLOC_023309	ENSSSCG00000038395	-1.56978	0.0370475
XLOC_057101	COQ10A	2.95536	8.07917e-07		XLOC_083988	CDCA4	-1.56747	0.0166323
XLOC_053303	PDE4DIP	2.95482	4.91155e-07		XLOC_061718	DKKL1	-1.56693	0.0476373
XLOC_000264	NR2E1	2.94849	0.00539996		XLOC_078300	ENSSSCG00000015023	-1.56439	0.00522775
XLOC_085367	CNKSR2	2.9324	1.85048e-06		XLOC_063174	CHD5	-1.56431	0.0045292
XLOC_008330	PRKCQ	2.92898	3.2785e-06		XLOC_042098	LRFN4	-1.56371	0.00569198
XLOC_086214	CAPN6	2.92679	8.44853e-07		XLOC_067046	-	-1.56278	0.0347805
XLOC_000119	PERP	2.91833	9.97511e-06		XLOC_078618	LAMB4	-1.56278	0.0347805
XLOC_042183	PHEROC	2.90823	1.98056e-05		XLOC_000404	-	-1.56258	0.0105128
XLOC_069547	RYR3	2.90646	2.43345e-06		XLOC_069137	MDGA1	-1.56258	0.0105128
XLOC_000832	FAM189A2	2.89431	2.89498e-06		XLOC_068949	GPLD1	-1.56096	0.0154475
XLOC_017025	LTF	2.88969	4.65052e-06		XLOC_000204	ENSSSCG00000033341	-1.55956	0.00552949
XLOC_014790	RNF112	2.8839	0.0460914		XLOC_052377	F5	-1.55843	0.00308141
XLOC_017210	TMEM40	2.8839	0.0460914		XLOC_031033	-	-1.55817	0.0103697
XLOC_038989	ENSSSCG00000033824	2.8839	0.0460914		XLOC_016417	ENSSSCG00000034370	-1.55804	0.0121263
XLOC_039095	ENSSSCG00000034622	2.8839	0.0460914		XLOC_062694	SLC6A2	-1.55635	0.00879938
XLOC_052569	TDRKH	2.8839	0.0460914		XLOC_062823	TTC9B	-1.55392	0.0256634
XLOC_053397	ENSSSCG00000028277	2.8839	0.0460914		XLOC_013821	ENSSSCG00000036089	-1.55098	0.0179304
XLOC_056885	CHADL	2.8839	0.0460914		XLOC_024517	ENSSSCG00000031180	-1.55066	0.00354588
XLOC_072764	FREM3	2.8839	0.0460914		XLOC_062351	ENSSSCG00000033977	-1.55032	0.00647469
XLOC_078266	MMP7	2.8839	0.0460914		XLOC_024778	SYCE1	-1.55008	0.0114422
XLOC_085072	ENTPD8	2.8839	0.0460914		XLOC_048421	ENSSSCG00000008425	-1.54857	0.0347805
XLOC_085537	ENSSSCG00000034719	2.8839	0.0460914		XLOC_010892	ENOX1	-1.54787	0.00617186
XLOC_052603	ANKRD34A	2.88129	6.63665e-05		XLOC_083999	ENSSSCG00000037009	-1.54783	0.00786527
XLOC_068492	ENSSSCG00000001931,PARP6,PKM	2.87895	8.65489e-07		XLOC_068192	ENSSSCG00000024161	-1.54514	0.018156
XLOC_068242	KLHL31	2.87586	9.15206e-07		XLOC_073187	ENSSSCG00000008968	-1.54501	0.0129203
XLOC_078433	IGSF9B	2.87562	1.61978e-05		XLOC_017208	MKRN2OS	-1.54463	0.0300735
XLOC_062034	KLHDC7A	2.87501	0.00742325		XLOC_041887	ENSSSCG00000036725	-1.54463	0.0300735
XLOC_056829	MAPK11,MAPK12	2.8606	1.14897e-06		XLOC_052337	TOX	-1.54463	0.0300735
XLOC_038951	DGKI	2.85516	3.33957e-05		XLOC_036355	ANKEF1	-1.54362	0.00660598
XLOC_017026	LRRC2	2.83984	2.7206e-06		XLOC_057435	RF00026	-1.54337	0.0174527
XLOC_029222	SCN1A	2.8308	0.00177424		XLOC_052475	ENSSSCG00000006455,FCRL1	-1.5431	0.00752483
XLOC_023486	SEZ6L	2.81885	7.42762e-05		XLOC_086056	SPIN3	-1.5429	0.0123535
XLOC_017103	ITIH4	2.80515	1.71657e-06		XLOC_072887	HPGDS	-1.54192	0.0268594
XLOC_014291	SOX9	2.79791	1.47339e-05		XLOC_017437	ENSSSCG00000040916	-1.54192	0.0150447
XLOC_010962	ENSSSCG00000037743	2.79759	0.0102656		XLOC_062235	ENOSF1	-1.53852	0.00511492
XLOC_047666	ALK,ENSSSCG00000035921	2.79759	0.0102656		XLOC_001810	DLGAP5	-1.53775	0.00632476
XLOC_086199	RIPPLY1	2.79031	0.00219069		XLOC_000878	HRCT1	-1.53725	0.018951
XLOC_000920	CAVIN4,MSANTD3-TMEFF1	2.76606	3.49141e-06		XLOC_002035	ENSSSCG00000037776	-1.53574	0.0215306
XLOC_043086	PROB1,SPATA24	2.75423	3.32523e-06		XLOC_078517	PON1,PON3	-1.53499	0.00594648
XLOC_072584	UCHL1	2.74738	1.13774e-05		XLOC_073088	ENSSSCG00000034254	-1.53481	0.019041
XLOC_052167	TNFRSF11B	2.74642	3.37615e-05		XLOC_001102	SPACA9	-1.53143	0.00963283
XLOC_014677	ENSSSCG00000017868	2.74305	2.86863e-06		XLOC_078414	KIRREL3	-1.53143	0.00963283
XLOC_056958	PRPH	2.73834	0.00136583		XLOC_023480	SGSM1	-1.52784	0.00480125
XLOC_072954	NELFA	2.71577	0.0142819		XLOC_077796	ENSSSCG00000015408	-1.52711	0.0039438
XLOC_085660	BEX4	2.71577	0.0142819		XLOC_041502	ENSSSCG00000038575	-1.52466	0.00414634
XLOC_024181	SRRM4	2.70917	0.0081595		XLOC_063657	SLC5A9	-1.52374	0.00824739
XLOC_024592	ENSSSCG00000010489	2.70917	0.0081595		XLOC_016686	LSAMP	-1.52239	0.00449058
XLOC_069121	CLPS	2.70917	0.0081595		XLOC_028471	NXPH2	-1.522	0.0135091
XLOC_052309	ENSSSCG00000006196	2.70719	6.88317e-06		XLOC_083987	ENSSSCG00000035669	-1.52031	0.00401879
XLOC_056968	AQP5	2.69947	0.000165915		XLOC_053095	ENSSSCG00000040864	-1.51935	0.0201959
XLOC_016546	USP13	2.69314	4.12082e-06		XLOC_057758	SDR9C7	-1.51842	0.0230873
XLOC_041635	RASGEF1C	2.68797	5.97224e-05		XLOC_053211	HCN3	-1.51723	0.0234181
XLOC_029376	ERBB4	2.68714	5.57072e-05		XLOC_062183	DNALI1	-1.51723	0.0234181
XLOC_041103	PACSIN3	2.68455	4.46507e-06		XLOC_000961	ENSSSCG00000036426	-1.4343	0.0103623
XLOC_036635	RBM38	2.68304	5.94767e-06		XLOC_017191	CAMK1	-1.43413	0.00666064
XLOC_024016	SEMA4D	2.66205	6.36455e-06		XLOC_041164	CCDC34	-1.43168	0.0314166
XLOC_016148	ENSSSCG00000036227	2.65244	1.75726e-05		XLOC_000918	ENSSSCG00000020659	-1.43103	0.0279983
XLOC_061400	ENSSSCG00000003367	2.65061	0.0105169		XLOC_057637	WNT10B	-1.43103	0.0279983
XLOC_077518	-	2.64854	1.32159e-05		XLOC_083746	ENSSSCG00000036788	-1.43103	0.0279983
XLOC_058123	PTPRQ	2.64848	1.5313e-05		XLOC_036636	PCK1	-1.4308	0.0061327
XLOC_028730	FSIP2	2.62903	0.0142819		XLOC_029186	ACVR1C	-1.42883	0.00614727
XLOC_076326	-	2.62903	0.0142819		XLOC_053325	SLC22A15	-1.42393	0.0154233
XLOC_042443	ENSSSCG00000040357	2.62731	6.75428e-05		XLOC_078651	ENSSSCG00000035055	-1.4228	0.00672752
XLOC_036905	GDF5	2.61596	0.00522836		XLOC_000994	ENSSSCG00000005519	-1.41886	0.0159688
XLOC_047225	TMC7	2.60768	4.04707e-05		XLOC_042186	BEST1	-1.41864	0.0329352
XLOC_013837	STAC2	2.60666	3.24848e-05		XLOC_085735	ENSSSCG00000030833	-1.41864	0.0329352
XLOC_024483	KCNMA1	2.60558	1.222e-05		XLOC_013626	EVPL	-1.41571	0.0137061
XLOC_057419	NT5DC3	2.59936	1.02167e-05		XLOC_033893	ENSSSCG00000031448	-1.41255	0.0139648
XLOC_016807	ENSSSCG00000038281	2.59908	0.00020342		XLOC_042431	ENSSSCG00000031501	-1.41228	0.00681855
XLOC_062374	FYB2	2.58157	0.000124738		XLOC_008256	CACNB2	-1.41174	0.0163074
XLOC_039269	BPGM	2.57812	1.15582e-05		XLOC_077795	ENSSSCG00000032504	-1.41003	0.0071703
XLOC_017448	ATP13A4	2.57645	0.000432196		XLOC_019814	-	-1.40853	0.0214322
XLOC_000530	SCG5	2.56887	0.00654227		XLOC_043034	IL5	-1.40627	0.0343537
XLOC_086103	ENSSSCG00000011830	2.55612	0.00295847		XLOC_062360	ENSSSCG00000039434	-1.40482	0.0069862
XLOC_078424	ENSSSCG00000015249	2.55581	7.45253e-05		XLOC_078536	ENSSSCG00000037256	-1.40363	0.0221622
XLOC_043141	ENSSSCG00000028579	2.53675	0.019989		XLOC_077776	ENSSSCG00000015390	-1.39688	0.0086986
XLOC_068969	ENSSSCG00000040540	2.53675	0.019989		XLOC_040463	-	-1.39627	0.0212287
XLOC_047860	ACHE	2.52363	0.000333303		XLOC_063070	TMEM150B	-1.39526	0.0356715
XLOC_057421	PAH	2.52248	9.45081e-05		XLOC_040996	B3GAT3	-1.39191	0.0175478
XLOC_014617	CORO6	2.5129	2.01431e-05		XLOC_001893	CNTLN	-1.38924	0.00875838
XLOC_072581	CHRNA9	2.48601	0.0010121		XLOC_086253	TENM1	-1.38868	0.00869375
XLOC_052521	KCNN3	2.47842	6.3485e-05		XLOC_039202	TAS2R40	-1.38838	0.0422367
XLOC_024235	ACACB	2.47799	2.20323e-05		XLOC_024433	DNA2	-1.38816	0.0144694
XLOC_001284	FABP7	2.47625	0.00441177		XLOC_014506	MKS1	-1.38617	0.0104306
XLOC_014372	CFAP97D1	2.4698	0.0103268		XLOC_042897	GCNT4	-1.386	0.0123376
XLOC_052550	PGLYRP3,PGLYRP4	2.4698	0.0103268		XLOC_000054	RSPH3	-1.3848	0.0129668
XLOC_029336	MPP4	2.45914	0.0229697		XLOC_078165	UCP2	-1.38476	0.00840968
XLOC_052994	STMN2	2.44593	0.00316216		XLOC_038958	ENSSSCG00000039310	-1.38034	0.0104168
XLOC_023791	LIPM	2.43815	0.0281432		XLOC_039179	ENSSSCG00000016433	-1.37775	0.00864895
XLOC_041657	ENSSSCG00000014037	2.43815	0.0281432		XLOC_036671	SLC17A9	-1.37739	0.0127998
XLOC_042059	PHLDA2	2.43815	0.0281432		XLOC_061914	ATAD3A	-1.37695	0.0378978
XLOC_061313	FA2H	2.43815	0.0281432		XLOC_056946	BPIFC	-1.3765	0.0338608
XLOC_078147	PHOX2A	2.43815	0.0281432		XLOC_042364	METTL15	-1.3761	0.00881817
XLOC_089193	ENSSSCG00000031398	2.43815	0.0281432		XLOC_068695	ENSSSCG00000035652	-1.37327	0.0101043
XLOC_028785	STRADB	2.43685	2.49052e-05		XLOC_023819	ENSSSCG00000035347,ENSSSCG00000039377	-1.37161	0.0193018
XLOC_078332	TMPRSS13	2.4346	0.00540545		XLOC_016416	ENSSSCG00000037945	-1.37106	0.0131843
XLOC_057581	ATF4	2.43079	2.34963e-05		XLOC_063266	ENSSSCG00000035899	-1.36756	0.0157663
XLOC_085143	KCNT1	2.42899	0.000208533		XLOC_053028	MCMDC2	-1.36686	0.0392645
XLOC_048008	ACSM5	2.41058	4.15651e-05		XLOC_083589	-	-1.36412	0.0204323
XLOC_036656	CDH4	2.40678	0.00159094		XLOC_085347	BMX	-1.36329	0.0264735
XLOC_024238	DAO	2.38922	0.0299913		XLOC_040410	-	-1.36111	0.0360239
XLOC_072715	AREG	2.38922	0.0299913		XLOC_086270	ENSSSCG00000038477	-1.24352	0.0286595
XLOC_016451	P2RY1	2.37753	4.34739e-05		XLOC_078254	FAM76B	-1.24255	0.0276028
XLOC_023672	HKDC1	2.36343	0.0130264		XLOC_002026	GRIN3A	-1.24249	0.0276294
XLOC_073177	RASSF6	2.36343	0.0130264		XLOC_033974	MSX2	-1.24107	0.0449372
XLOC_053258	ENSSSCG00000006621	2.36027	0.00107847		XLOC_023879	SFXN2	-1.24088	0.0322778
XLOC_042874	FGFR4	2.35147	0.000100808		XLOC_023346	ZNF268	-1.24057	0.0280143
XLOC_072714	EREG	2.3475	0.00816902		XLOC_028746	C2orf88	-1.23932	0.0417377
XLOC_072849	LEF1	2.33669	0.00552188		XLOC_052820	KHDRBS3	-1.2393	0.032685
XLOC_036342	PRND	2.33232	0.0398532		XLOC_016580	MAP3K13	-1.23738	0.033344
XLOC_041417	PODNL1	2.33232	0.0398532		XLOC_016787	CHODL	-1.23552	0.0275849
XLOC_057657	ENSSSCG00000033235	2.33232	0.0398532		XLOC_085948	ENSSSCG00000034553	-1.23515	0.0459082
XLOC_073147	ENSSSCG00000029658	2.33232	0.0398532		XLOC_024717	FGFR2	-1.23405	0.0268828
XLOC_024409	ENSSSCG00000010212	2.33002	5.60315e-05		XLOC_039356	ENSSSCG00000016651	-1.23374	0.0271357
XLOC_062621	CDH1	2.32899	0.000110418		XLOC_008122	ENSSSCG00000039234	-1.23285	0.0278758
XLOC_062375	ENSSSCG00000003838	2.32541	0.000113303		XLOC_008332	ENSSSCG00000021815	-1.23127	0.0376611
XLOC_017200	ATP2B2	2.31747	0.000121172		XLOC_033766	ENSSSCG00000038982,ENSSSCG00000039693	-1.23104	0.029719
XLOC_041483	ATG4D	2.31574	0.0392745		XLOC_041949	PCDHGA8	-1.22928	0.0320184
XLOC_083587	ENSSSCG00000038985	2.31574	0.0392745		XLOC_079551	-	-1.22896	0.0444467
XLOC_024320	SLC7A4	2.30715	0.0164748		XLOC_043076	GFRA3	-1.22859	0.0291833
XLOC_057187	PKP2	2.30675	0.00116283		XLOC_038945	ZC3HAV1L	-1.22833	0.0308649
XLOC_056994	KRT18	2.30554	0.000397465		XLOC_052183	SYBU	-1.2274	0.0282813
XLOC_077337	ENSSSCG00000034603	2.3019	0.0100758		XLOC_078268	MMP27	-1.22703	0.0276414
XLOC_062086	EXTL1	2.29835	0.00552188		XLOC_062683	DPEP2	-1.22651	0.0361727
XLOC_068692	TTC9	2.29554	0.000104392		XLOC_077641	FMO4	-1.22618	0.0274242
XLOC_036603	ENSSSCG00000031763	2.29237	0.00199086		XLOC_048005	ACSM3	-1.22533	0.0475268
XLOC_016432	GYG1	2.29216	7.02969e-05		XLOC_084597	-	-1.22331	0.0326137
XLOC_069112	SPDEF	2.28934	0.00152468		XLOC_000762	IFN-DELTA-1,IFN-OMEGA-2	-1.22169	0.0293592
XLOC_014342	MAPT	2.2792	9.54789e-05		XLOC_033944	ENSSSCG00000030594	-1.21904	0.0293124
XLOC_001052	SLC25A25	2.27154	9.46519e-05		XLOC_024660	PCGF6	-1.21809	0.0331378
XLOC_024371	KCNK1	2.27029	0.00129601		XLOC_036343	ENSSSCG00000035680	-1.21652	0.0404274
XLOC_062972	FAM71E1	2.25481	0.0124549		XLOC_008094	CNIH3	-1.21622	0.0301419
XLOC_047313	BRICD5,PGP	2.25316	9.73821e-05		XLOC_006267	-	-1.21616	0.0357686
XLOC_013715	ENSSSCG00000017577	2.24859	0.0208894		XLOC_001859	ENSSSCG00000039987,IFN-ALPHA-1	-1.2157	0.0376611
XLOC_057578	FAM83F	2.24859	0.0208894		XLOC_047334	ENSSSCG00000027246	-1.21437	0.0425815
XLOC_078169	PGM2L1	2.24679	9.20142e-05		XLOC_063381	GRIK3	-1.21437	0.0425815
XLOC_047116	LIMK1	2.24194	0.000127152		XLOC_026946	-	-1.21422	0.0304723
XLOC_038903	KCNH2	2.23495	0.000684291		XLOC_041854	CHSY3	-1.21418	0.0302839
XLOC_033908	HCN1	2.23241	0.000756612		XLOC_062486	HIVEP3	-1.21153	0.0407751
XLOC_002067	SUSD1	2.22796	0.000160204		XLOC_069663	EML5	-1.21146	0.0455564
XLOC_024448	LRRC20	2.21868	0.000160609		XLOC_068394	ARNT2	-1.21019	0.0440715
XLOC_078302	CRYAB	2.21237	0.000140968		XLOC_033902	ENSSSCG00000016876	-1.21009	0.0312497
XLOC_042771	FEM1A	2.20851	0.000109586		XLOC_077251	ENSSSCG00000031610,ENSSSCG00000033089	-1.20899	0.0300163
XLOC_078671	ASTN1	2.20017	0.00100985		XLOC_016117	FAM198A	-1.20872	0.0343602
XLOC_052999	PKIA	2.19127	0.000124683		XLOC_000765	IFN-ALPHA-15,IFN-ALPHA-16,IFN-DELTA-10,IFN-OMEGA-6	-1.20837	0.0294114
XLOC_048222	TMEM182	2.19079	0.00013548		XLOC_073168	JCHAIN	-1.20828	0.0354189
XLOC_016860	ENSSSCG00000012071	2.18755	0.0265524		XLOC_078687	RGS16	-1.20703	0.0409218
XLOC_052335	CA8	2.18755	0.0265524		XLOC_042080	ENSSSCG00000028501	-1.20584	0.0338
XLOC_053082	ATP1B1	2.1789	0.000160971		XLOC_068595	ENSSSCG00000040831	-1.20537	0.0300886
XLOC_063200	CASZ1	2.17761	0.00019422		XLOC_033623	FBXO4	-1.20517	0.0321385
XLOC_014487	TOB1	2.16706	0.000155995		XLOC_077858	ENSSSCG00000039361	-1.20443	0.0446963
XLOC_077642	BTG2	2.16619	0.000142416		XLOC_072942	SLC26A1	-1.20431	0.0322442
XLOC_040928	SLC29A2	2.16316	0.000622994		XLOC_057799	ENSSSCG00000040724	-1.20388	0.0362824
XLOC_000486	PLA2G4E	2.15574	0.0191531		XLOC_069652	CEP128	-1.20226	0.0355372
XLOC_047031	NPTX2	2.15574	0.0191531		XLOC_017133	C3orf67	-1.20197	0.0391777
XLOC_042335	EHF	2.15066	0.000617555		XLOC_057434	ENSSSCG00000032624	-1.2007	0.0443035
XLOC_008119	KIF26B	2.12381	0.0338302		XLOC_001955	ENSSSCG00000035840	-1.1996	0.0329655
XLOC_062221	TMEM200C	2.12381	0.0338302		XLOC_052677	ENSSSCG00000006802	-1.19947	0.0458208
XLOC_062941	IZUMO1	2.12381	0.0338302		XLOC_085332	TLR8	-1.19945	0.0352994
XLOC_047877	SRRM3	2.10599	0.00665183		XLOC_017534	CD200,ENSSSCG00000034515	-1.19701	0.0331792
XLOC_057170	KCNMB4	2.09416	0.00052173		XLOC_036555	IFT52	-1.19699	0.0318969
XLOC_024471	MSS51	2.09221	0.000287823		XLOC_024744	ENSSSCG00000031345	-1.19684	0.0321818
XLOC_017731	RCAN1	2.08384	0.000255945		XLOC_062629	PLLP	-1.1963	0.0343476
XLOC_069349	AKAP6	2.08177	0.000265449		XLOC_073258	IL15	-1.19553	0.0311447
XLOC_072857	CXXC4	2.07974	0.00953799		XLOC_052549	S100A12	-1.19435	0.0492929
XLOC_068219	ENSSSCG00000029160	2.07103	0.000261915		XLOC_038949	SVOPL	-1.19426	0.0362332
XLOC_001208	ZC2HC1B	2.06977	0.034363		XLOC_008284	ENKUR	-1.19393	0.0336386
XLOC_062934	LMTK3	2.06977	0.034363		XLOC_047205	IGSF6	-1.19387	0.0410986
XLOC_078544	SOSTDC1	2.06977	0.034363		XLOC_023492	ENSSSCG00000009969	-1.19383	0.0312178
XLOC_014422	GRB7	2.05712	0.0431977		XLOC_028514	TFCP2L1	-1.19174	0.0318379
XLOC_061330	CHST4	2.05712	0.0431977		XLOC_023798	KIF20B	-1.19126	0.0383832
XLOC_036888	ENSSSCG00000007264	2.05237	0.000314526		XLOC_001503	FAM81A	-1.19099	0.0459041
XLOC_028563	SLC25A4	2.05198	0.000305118		XLOC_000105	FUCA2	-1.1899	0.0317307
XLOC_016265	KBTBD8	2.05133	0.000363717		XLOC_053041	NKAIN3	-1.18945	0.0399519
XLOC_069561	ST8SIA2	2.04936	0.000659714		XLOC_013669	ABCA8	-1.18826	0.0324109
XLOC_068516	EGLN3	2.04705	0.000688342		XLOC_008440	ENSSSCG00000010885	-1.18783	0.034955
XLOC_063262	RAP1GAP	2.04414	0.017703		XLOC_016547	TTC14	-1.18723	0.0325963
XLOC_024424	CTNNA3	2.04195	0.000534162		XLOC_000316	LCA5	-1.18594	0.04334
XLOC_041716	THBS4	2.0354	0.000329802		XLOC_047376	ENSSSCG00000039214	-1.18577	0.0474389
XLOC_000482	ZNF106	2.03502	0.000329069		XLOC_085780	INTS6L	-1.1854	0.034328
XLOC_016305	LMCD1	2.03266	0.000355647		XLOC_037055	CHRNA4	-1.18155	0.0485391
XLOC_085942	PCYT1B	2.03079	0.00566662		XLOC_053142	VANGL2	-1.18155	0.0485391
XLOC_069088	MLIP	2.01278	0.00042974		XLOC_061722	FLT3LG	-1.18083	0.0388341
XLOC_058080	CFAP54	2.00873	0.000675462		XLOC_073496	GPAT3	-1.17865	0.0356967
XLOC_072496	ABLIM2	2.00615	0.00045777		XLOC_016128	ZKSCAN7	-1.17681	0.0407172
XLOC_047962	SBK1	2.00382	0.00152376		XLOC_063107	ENSSSCG00000033232	-1.17637	0.0374868
XLOC_014281	GPRC5C	2.00373	0.000637877		XLOC_048307	ENSSSCG00000032789	-1.1756	0.0454749
XLOC_029150	NRG1	1.9931	0.0296936		XLOC_016448	SUCNR1	-1.17536	0.0442175
XLOC_029283	FRZB	1.99158	0.000521053		XLOC_068559	EFS	-1.1746	0.0373291
XLOC_000942	TMEM38B	1.98801	0.000528662		XLOC_039344	CAV2	-1.17423	0.0338266
XLOC_001082	HMCN2	1.97765	0.00048412		XLOC_001145	SLC22A3	-1.17398	0.0357085
XLOC_000272	ENSSSCG00000035239	1.97748	0.0466221		XLOC_008439	ENSSSCG00000034817	-1.17391	0.0439952
XLOC_001877	ENSSSCG00000035294	1.97748	0.0466221		XLOC_061989	TNFRSF8	-1.1735	0.0495652
XLOC_017718	C21orf62	1.97748	0.0466221		XLOC_086309	ENSSSCG00000012700	-1.17254	0.0390476
XLOC_047210	ZP2	1.97748	0.0466221		XLOC_078220	ENSSSCG00000032294,ENSSSCG00000039108	-1.17242	0.0483095
XLOC_053146	ENSSSCG00000020953	1.97748	0.0466221		XLOC_052878	ENSSSCG00000006008	-1.17178	0.0365476
XLOC_033860	PRLR	1.97593	0.00760622		XLOC_008210	AQP3	-1.17154	0.0344297
XLOC_078345	SLC37A4	1.96952	0.000553611		XLOC_068673	RAD51B	-1.17103	0.0369178
XLOC_033714	STC2	1.96287	0.0011673		XLOC_052997	ZC2HC1A	-1.16954	0.0375683
XLOC_057518	PANX2	1.96277	0.00636185		XLOC_016238	CCDC66	-1.16949	0.0402268
XLOC_073008	FAM184B	1.95817	0.00135647		XLOC_056999	ZNF740	-1.16898	0.0352248
XLOC_077871	BRINP2	1.95278	0.00961195		XLOC_077462	ENSSSCG00000014993,ENSSSCG00000021975	-1.16872	0.0374241
XLOC_086283	ENSSSCG00000021375,ENSSSCG00000037849	1.95197	0.00234697		XLOC_047686	SLC5A6	-1.16793	0.035011
XLOC_042040	DUSP8	1.93123	0.000869423		XLOC_072783	SCLT1	-1.16762	0.0419519
XLOC_024603	TLL2	1.92827	0.015452		XLOC_052414	CFAP126	-1.16629	0.0366434
XLOC_042848	HCN2	1.91736	0.00110641		XLOC_086326	ENSSSCG00000036655	-1.16591	0.0411007
XLOC_061290	ENSSSCG00000032060	1.91721	0.00164668		XLOC_000233	ENSSSCG00000040939	-1.1659	0.0381233
XLOC_010798	ATP8A2	1.9152	0.00151682		XLOC_002186	WDR34	-1.16477	0.046421
XLOC_085998	SLC9A7	1.90685	0.0010184		XLOC_063497	B4GALT6	-1.16418	0.0368981
XLOC_039388	WIPF3	1.90181	0.00110643		XLOC_024021	ROR2	-1.16401	0.044996
XLOC_085681	FRMPD3	1.89798	0.0324539		XLOC_000549	MAGEL2	-1.16272	0.0486609
XLOC_047876	HSPB1	1.89696	0.000820359		XLOC_001871	ENSSSCG00000005149,ENSSSCG00000031075	-1.16251	0.0393142
XLOC_069284	IDH2	1.89646	0.00080075		XLOC_001735	TIPIN	-1.16133	0.0436904
XLOC_043169	ARSI	1.88993	0.015452		XLOC_029324	ENSSSCG00000016085	-1.16127	0.0483668
XLOC_008171	FBP2	1.88954	0.000834176		XLOC_016239	ENSSSCG00000034665	-1.16002	0.0497699
XLOC_063153	TMEM52	1.87473	0.00110882		XLOC_041746	NR2F1	-1.15911	0.0443324
XLOC_017730	ENSSSCG00000012049	1.87349	0.0463731		XLOC_057889	GPRC5A	-1.15838	0.0447557
XLOC_057703	GTSF1	1.86979	0.0145696		XLOC_069398	MMP14	-1.15433	0.0368746
XLOC_008268	ACBD7	1.86758	0.00557917		XLOC_039133	POLD2	-1.15337	0.0497742
XLOC_068888	SLC22A23	1.85524	0.00189658		XLOC_036865	SOX12	-1.15332	0.0485765
XLOC_024550	UBE2D1	1.8484	0.00117277		XLOC_053163	OR6K6	-1.15117	0.0446226
XLOC_042113	CST6	1.84578	0.0324539		XLOC_010870	LPAR6	-1.15045	0.0386791
XLOC_061491	GPI,KIAA0355	1.84498	0.0010517		XLOC_039115	ENSSSCG00000016731	-1.15014	0.0494272
XLOC_017415	THPO	1.84375	0.0116076		XLOC_061871	ENSSSCG00000003987,ENSSSCG00000029696	-1.14733	0.0389061
XLOC_008405	RGS7	1.84306	0.00189998		XLOC_038956	SLC13A4	-1.14694	0.0439163
XLOC_016480	MLF1	1.82977	0.00137373		XLOC_072509	EVC2	-1.14657	0.0410014
XLOC_078311	USP28	1.82808	0.00119016		XLOC_000990	ENSSSCG00000032297	-1.14605	0.0413176
XLOC_061268	C16orf74	1.82552	0.028868		XLOC_052707	DBT	-1.14455	0.0391026
XLOC_069105	UQCC2	1.8198	0.00149899		XLOC_000569	ENSSSCG00000036442	-1.14392	0.0476036
XLOC_085599	PGK1	1.81795	0.00123444		XLOC_008437	SMYD3	-1.14091	0.0441292
XLOC_069275	RHCG	1.80423	0.0074228		XLOC_072572	KLB	-1.14071	0.0390389
XLOC_028871	ENSSSCG00000016215	1.79412	0.00395748		XLOC_053113	HSD17B7	-1.14049	0.0433855
XLOC_056986	NR4A1	1.78887	0.00150526		XLOC_023402	IFT81	-1.14004	0.0412981
XLOC_001235	ENSSSCG00000004170	1.77993	0.0131482		XLOC_077491	LAYN	-1.13953	0.0408874
XLOC_073069	TXK	1.77993	0.0131482		XLOC_078576	-	-1.13934	0.0487682
XLOC_016993	ENSSSCG00000038246	1.77843	0.0348891		XLOC_000181	MAN1A1	-1.13932	0.0395653
XLOC_061747	ENSSSCG00000034211	1.77843	0.0348891		XLOC_062358	KANK4	-1.13883	0.0480937
XLOC_052240	ENSSSCG00000006101,ENSSSCG00000024290	1.77152	0.00236278		XLOC_008095	ENSSSCG00000031483	-1.13854	0.0427392
XLOC_042396	KCNC1	1.7709	0.0092283		XLOC_039024	CTTNBP2	-1.13462	0.040903
XLOC_052977	WWP1	1.76864	0.0016891		XLOC_001908	IL33	-1.1346	0.0421445
XLOC_024035	HR	1.76783	0.0022907		XLOC_014088	SLC16A13	-1.13368	0.0478588
XLOC_077343	P2RY2	1.76327	0.00269051		XLOC_039028	TFEC	-1.1336	0.0457911
XLOC_011300	DCUN1D2	1.76135	0.00198429		XLOC_002147	ENSSSCG00000034541	-1.13317	0.0420107
XLOC_069258	ALPK3	1.75976	0.00174969		XLOC_085472	ENSSSCG00000021591	-1.13184	0.0419751
XLOC_063545	NEXN	1.75714	0.00187576		XLOC_017462	APOD	-1.13151	0.0407176
XLOC_001342	RRAGD	1.75438	0.00199451		XLOC_052981	CA3	-1.13147	0.0404835
XLOC_052086	MAFA	1.75414	0.0105158		XLOC_052538	S100A13	-1.13147	0.045932
XLOC_061254	SLC7A5	1.75347	0.00273558		XLOC_052234	C8orf37	-1.13107	0.0423781
XLOC_028848	ENSSSCG00000016184	1.74899	0.0151698		XLOC_016608	IL1RAP	-1.13097	0.0413678
XLOC_052828	TG	1.74899	0.0151698		XLOC_057917	ENSSSCG00000000664,RIMKLB	-1.13084	0.0423235
XLOC_052579	SEMA6C	1.74652	0.00195635		XLOC_017408	KLHL6	-1.13035	0.046896
XLOC_077894	IER5	1.7326	0.00228175		XLOC_077582	ENSSSCG00000031843,VWA5A	-1.13032	0.0425363
XLOC_062825	C19orf47	1.73105	0.0024279		XLOC_068111	CARMIL1	-1.12875	0.0418759
XLOC_063626	ACOT11	1.72929	0.00310089		XLOC_078411	CDON	-1.12821	0.0418108
XLOC_052646	TSPAN2	1.72552	0.0310327		XLOC_057777	-	-1.12787	0.044274
XLOC_069717	RTL1	1.72552	0.0310327		XLOC_029347	ENSSSCG00000031140	-1.12537	0.043573
XLOC_008562	HACD1	1.72428	0.00230909		XLOC_033634	ENSSSCG00000037444	-1.12263	0.0467321
XLOC_028901	ENSSSCG00000040623	1.71956	0.0218261		XLOC_028991	CROCC2	-1.12231	0.0432053
XLOC_069108	GRM4	1.71956	0.0218261		XLOC_061550	ENSSSCG00000026961	-1.12205	0.0481161
XLOC_041045	GLYATL2	1.71524	0.00728899		XLOC_016115	ZNF662	-1.11697	0.0468559
XLOC_069045	VWA7	1.71268	0.0159278		XLOC_033731	ENSSSCG00000036842	-1.11691	0.0441067
XLOC_041845	SLC12A2	1.70809	0.00239772		XLOC_063570	SRSF11	-1.11641	0.0450272
XLOC_016022	PLCL2	1.70708	0.00247034		XLOC_014401	FKBP10	-1.11619	0.0439598
XLOC_063432	VAPA	1.70356	0.002408		XLOC_086073	OPHN1	-1.1153	0.0439498
XLOC_016676	COX17,POPDC2	1.70036	0.00285705		XLOC_000465	CATSPER2	-1.11257	0.0484552
XLOC_063544	DNAJB4	1.69867	0.00249817		XLOC_013990	CRLF3	-1.11107	0.044608
XLOC_052168	SAMD12	1.69792	0.00365248		XLOC_013619	CYGB	-1.11038	0.0462304
XLOC_057021	HOXC10,HOXC8,HOXC9	1.69602	0.00288612		XLOC_047046	CYP3A39	-1.10865	0.0449887
XLOC_061714	LIN7B	1.69204	0.00617126		XLOC_033975	ENSSSCG00000031466	-1.1084	0.0498602
XLOC_061926	PRXL2B	1.68979	0.00333426		XLOC_048243	C2orf15,LIPT1	-1.10821	0.0496717
XLOC_016348	GRIP2	1.68439	0.00563466		XLOC_052916	ENSSSCG00000040048	-1.10719	0.0454195
XLOC_061303	ENSSSCG00000040374	1.68406	0.0254717		XLOC_068077	ID4	-1.10662	0.0495939
XLOC_068305	ENSSSCG00000001612	1.68132	0.0370475		XLOC_000116	NHSL1	-1.10373	0.0462793
XLOC_083975	ANKRD9	1.67541	0.010039		XLOC_036823	-	-1.10335	0.0496151
XLOC_014104	ATP1B2	1.67251	0.00647742		XLOC_085698	ALG13	-1.10288	0.0464132
XLOC_053364	KCNC4	1.66128	0.0201959		XLOC_033779	SLC36A2,SLC36A3	-1.09973	0.0472423
XLOC_068731	ESRRB	1.66017	0.0108556		XLOC_033753	EBF1	-1.09811	0.0468366
XLOC_024053	NEFL	1.65866	0.0244071		XLOC_052329	GGH	-1.09656	0.0477302
XLOC_052914	GRHL2	1.65866	0.0244071		XLOC_011161	ENSSSCG00000009419	-1.09615	0.0487485
XLOC_052641	CASQ2	1.6556	0.00476603		XLOC_057618	ENSSSCG00000000151	-1.08741	0.0489468
XLOC_036396	PAX1	1.65469	0.00547076		XLOC_062270	RNF125	-1.08644	0.0492466
XLOC_077919	ENSSSCG00000029449	1.65204	0.00928098		XLOC_011194	PCDH9	-1.08603	0.0494197
XLOC_083995	ENSSSCG00000021006,ENSSSCG00000032631,ENSSSCG00000034766,ENSSSCG00000037141,ENSSSCG00000037775,ENSSSCG00000039490,ENSSSCG00000040644,ENSSSCG00000040849	1.64493	0.0033376		XLOC_052241	GEM	-1.0856	0.0499742
XLOC_069680	ENSSSCG00000002449	1.64476	0.0117418
XLOC_069229	CRABP1	1.64429	0.00987047
XLOC_062284	FHOD3	1.64428	0.00386293
XLOC_001409	HS3ST5	1.63746	0.015241
XLOC_000205	KCNQ5	1.63078	0.00479429
XLOC_023439	ENSSSCG00000036865	1.62781	0.0117038
XLOC_047207	PDZD9	1.62648	0.00546269
XLOC_042850	GZMM	1.62364	0.0171474
XLOC_017017	CDCP1	1.62307	0.0146956
XLOC_041216	DKK3	1.61468	0.00450346
XLOC_013759	PTGES3L	1.61058	0.0051898
XLOC_062408	RAB3B	1.60797	0.0256634
XLOC_023567	P2RX6	1.60565	0.00652687
XLOC_077493	ENSSSCG00000015027	1.60466	0.00451629
XLOC_002112	ENSSSCG00000036218,ENSSSCG00000038036	1.6031	0.00647767
XLOC_013743	MPP3	1.6011	0.0314166
XLOC_041340	COMP	1.60107	0.00489145
XLOC_040986	ENSSSCG00000040074	1.6007	0.0389698
XLOC_017275	NMNAT3	1.59549	0.00839222
XLOC_085323	SHROOM2	1.58843	0.0239379
XLOC_057766	R3HDM2,STAC3	1.58202	0.00468157
XLOC_048404	ENSSSCG00000025224	1.57303	0.00577417
XLOC_077347	PLEKHB1	1.57144	0.0356715
XLOC_058098	ENSSSCG00000040056	1.57035	0.00498236
XLOC_085326	CLCN4	1.56384	0.00766125
XLOC_085428	ENSSSCG00000036246,GP91-PHOX,XK	1.55826	0.00616921
XLOC_077789	CACNA2D1	1.5524	0.00546009
XLOC_041320	TRIM7	1.54837	0.00729515
XLOC_036841	NOP56	1.5417	0.0221622
XLOC_063493	DSC3	1.5389	0.0181635
XLOC_052094	LYNX1	1.5303	0.00724342
XLOC_040975	RCOR2	1.5298	0.0174879
XLOC_052323	PDE7A	1.526	0.00711295
XLOC_063704	DPH2,IPO13	1.52414	0.00659232
XLOC_077556	POU2F3	1.52281	0.0196341
XLOC_085875	SPRY3	1.5181	0.00987576
XLOC_086050	PFKFB1	1.51769	0.00671668
XLOC_024577	PPP1R3C	1.51637	0.00663763
XLOC_062051	ALPL	1.51423	0.0188608
XLOC_042157	FLRT1	1.51367	0.01044
XLOC_011247	ENSSSCG00000026996	1.51101	0.00757173
XLOC_083064	ENSSSCG00000031581	1.50388	0.0103993
XLOC_014685	UBE2G1	1.50278	0.00721703
XLOC_069104	BAK1,IP6K3	1.50207	0.00812419
XLOC_069187	CLIC5	1.49081	0.00762227
XLOC_001092	PLPP7	1.48752	0.00839657
XLOC_008622	PROSER2	1.48389	0.0171101
XLOC_053093	RCSD1	1.48336	0.00828046
XLOC_085991	MAOB	1.48179	0.0380425
XLOC_053077	METTL11B	1.4781	0.0104584
XLOC_073142	EPHA5	1.47711	0.0148755
XLOC_068285	PI16	1.47596	0.00848118
XLOC_063023	ENSSSCG00000032023	1.47427	0.0490276
XLOC_085641	TNMD	1.47236	0.0087976
XLOC_000861	TLE4	1.47126	0.00891624
XLOC_077843	TPK1	1.46906	0.0102332
XLOC_000430	LYSMD2	1.45962	0.0360239
XLOC_077747	BZW2	1.45415	0.00924302
XLOC_085220	RNF122	1.44496	0.0119261
XLOC_014020	ANKRD13B	1.44076	0.0110452
XLOC_013870	ENSSSCG00000030269	1.44053	0.0317452
XLOC_039425	UBE2D4	1.4389	0.0102463
XLOC_073135	ENSSSCG00000008898	1.42785	0.0130693
XLOC_048009	IQCK	1.42676	0.0184116
XLOC_078090	HBB	1.42545	0.0105027
XLOC_072643	RXFP1	1.42333	0.0251003
XLOC_000531	GREM1	1.42045	0.0134872
XLOC_017122	ASB14	1.41651	0.0131467
XLOC_073506	ENSSSCG00000040448	1.41225	0.0283271
XLOC_061636	ENSSSCG00000003079	1.40773	0.0131298
XLOC_010929	KLF5	1.39906	0.0130961
XLOC_047895	CASTOR2	1.39671	0.0127876
XLOC_063374	COL8A2	1.39383	0.0158119
XLOC_010814	MTUS2	1.39043	0.0245761
XLOC_069230	DNAJA4	1.39041	0.014322
XLOC_077501	NCAM1	1.38997	0.0133478
XLOC_047606	SIX2	1.38977	0.0162112
XLOC_052614	PRKAB2	1.38303	0.013093
XLOC_069297	LINGO1	1.3819	0.0153614
XLOC_077358	NEU3	1.37961	0.015826
XLOC_023695	MCU	1.37486	0.0140676
XLOC_063581	LEPR	1.37318	0.0146593
XLOC_052636	IGSF3	1.36905	0.0145147
XLOC_024696	GFRA1	1.3687	0.0148749
XLOC_072957	ZFYVE28	1.36477	0.0209047
XLOC_017395	PEX5L	1.36286	0.0329029
XLOC_017733	RUNX1	1.35366	0.0153855
XLOC_063349	SYNC	1.34699	0.0191278
XLOC_052935	PTDSS1	1.34636	0.0157342
XLOC_069251	TM6SF1	1.3456	0.0427648
XLOC_033783	CMBL	1.34395	0.0164681
XLOC_068074	RNF144B	1.34315	0.0174382
XLOC_085340	EGFL6	1.34256	0.0484798
XLOC_001627	TTC23	1.34071	0.0174277
XLOC_023886	NEURL1	1.33691	0.0162246
XLOC_068736	CIPC	1.3355	0.0166654
XLOC_052415	MPZ	1.32536	0.0193219
XLOC_033940	PDE4D	1.31858	0.01787
XLOC_024469	CFAP70	1.31759	0.0243634
XLOC_062718	PHKB	1.31642	0.0177727
XLOC_042518	CILP2,YJEFN3	1.31507	0.0195163
XLOC_040963	CDC42BPG	1.31251	0.0336115
XLOC_036384	SMIM26	1.30903	0.0310131
XLOC_062897	DMPK,DMWD,SIX5	1.30893	0.0185607
XLOC_001598	CHAC1	1.30457	0.036011
XLOC_014728	FXR2,SOX15	1.30321	0.0192215
XLOC_083956	BTBD6	1.30082	0.0195137
XLOC_068391	MINAR1	1.28945	0.0373335
XLOC_024161	RNF34	1.28574	0.0219423
XLOC_085434	MID1IP1	1.27999	0.021536
XLOC_017114	LRTM1	1.27659	0.0479762
XLOC_033833	RETREG1	1.27473	0.0219942
XLOC_013744	DUSP3	1.26762	0.0225155
XLOC_077910	C1orf21	1.26018	0.02338
XLOC_057955	KCNA5	1.2592	0.0343175
XLOC_086274	IGSF1	1.25243	0.0385834
XLOC_001718	NEDD4L	1.25057	0.0254777
XLOC_028616	HS6ST1	1.24888	0.0252129
XLOC_023941	BAG3	1.24707	0.0245112
XLOC_069609	DPF3	1.2459	0.0288716
XLOC_039302	CCDC136	1.23924	0.0412606
XLOC_052663	ENSSSCG00000006777,PPM1J	1.23883	0.0286544
XLOC_008342	ENSSSCG00000011147	1.23505	0.0258576
XLOC_047061	ENSSSCG00000007642	1.23481	0.0268386
XLOC_033713	ENSSSCG00000016982	1.23408	0.0265699
XLOC_038894	SMARCD3	1.23326	0.037915
XLOC_011268	METTL21C	1.2325	0.0444909
XLOC_039096	CYCS	1.23175	0.0271752
XLOC_063579	ENSSSCG00000040903,PDE4B	1.2259	0.0278017
XLOC_028630	GPD2	1.22487	0.0276056
XLOC_063273	TCEA3	1.22314	0.0280885
XLOC_062092	CEP85	1.21963	0.030205
XLOC_085128	ENSSSCG00000032480,PTGDS	1.21703	0.0297211
XLOC_047870	ENSSSCG00000027890	1.21684	0.0304162
XLOC_078619	NRCAM	1.20755	0.0405568
XLOC_062946	GYS1	1.20145	0.0300988
XLOC_016494	PPM1L	1.20003	0.0313716
XLOC_041840	ENSSSCG00000014251,ENSSSCG00000032877,ENSSSCG00000035823	1.19674	0.0336206
XLOC_033857	ENSSSCG00000016823	1.1955	0.0318756
XLOC_017491	FAM162A	1.19434	0.0324081
XLOC_047023	ENSSSCG00000032626	1.19255	0.0331352
XLOC_011298	GRTP1	1.19181	0.0453877
XLOC_000216	SMIM8	1.18656	0.0387719
XLOC_034073	UBE2QL1	1.18417	0.0424086
XLOC_010883	TPT1	1.17677	0.0332756
XLOC_077713	PEG10	1.17517	0.0355061
XLOC_014611	ENSSSCG00000017783,ENSSSCG00000030110	1.1728	0.0343889
XLOC_037037	SYCP2	1.17211	0.0462469
XLOC_034017	CCNG1	1.16857	0.0345915
XLOC_052873	NOV	1.16367	0.0360683
XLOC_047150	COX6A2	1.15877	0.0396654
XLOC_002191	KYAT1	1.15806	0.0480759
XLOC_013867	ATP5MC1	1.15356	0.03819
XLOC_052827	WISP1	1.15203	0.0493931
XLOC_016484	SCHIP1	1.15159	0.0383403
XLOC_086382	ENSSSCG00000032959,SLC10A3,UBL4A	1.14569	0.0392171
XLOC_008242	SVIL	1.14319	0.038792
XLOC_062367	ENSSSCG00000031912	1.14308	0.0389106
XLOC_036745	SLC20A2	1.13928	0.041369
XLOC_057968	TEAD4	1.13741	0.0432407
XLOC_057544	PNPLA3	1.13431	0.0440979
XLOC_042108	KLC2	1.12822	0.0470789
XLOC_085107	UBAC1	1.12643	0.0421939
XLOC_078362	HSPA8	1.12447	0.0417895
XLOC_013641	ENSSSCG00000017213,ENSSSCG00000031357,NT5C	1.1243	0.0441001
XLOC_038895	ENSSSCG00000016441	1.1234	0.0439979
XLOC_061708	PPP1R15A	1.12336	0.0434267
XLOC_023403	ATP2A2,ENSSSCG00000038091	1.12143	0.0424305
XLOC_068509	CFL2	1.11948	0.0430035
XLOC_062771	COX7A1	1.11884	0.044214
XLOC_052296	ENSSSCG00000006179	1.11333	0.0447787
XLOC_077672	MAPKAPK2	1.09567	0.0484963

## Sheet: BiologicalReplicateRNA-seq_DELs
List of BiologicalReplicateRNA-seq DELs
up_regulated(high vs. low)				down_regulated(high vs. low)
lncRNA_ID	log2FC	FDR		lncRNA_ID	log2FC	FDR
TCONS_00044092	7.52511	5.10751e-06		TCONS_00094085	-6.60845	0.0497828
TCONS_00034925	7.14307	1.96451e-05		TCONS_00052605	-6.06131	0.0496582
TCONS_00103846	7.09513	3.46794e-05		TCONS_00034138	-6.0312	0.0487823
TCONS_00086060	6.72879	4.70881e-05		TCONS_00105621	-5.92578	0.0475044
TCONS_00086147	6.5379	8.03505e-05		TCONS_00116710	-5.92047	0.0474744
TCONS_00113592	6.11711	0.00012716		TCONS_00006985	-5.52373	0.0473731
TCONS_00019678	5.95217	0.000159881		TCONS_00025708	-5.14929	0.0470876
TCONS_00015046	5.79273	0.000177275		TCONS_00032326	-5.04917	0.0464811
TCONS_00015131	5.55322	0.000212213		TCONS_00067763	-4.9575	0.0461393
TCONS_00079079	5.50952	0.000238281		TCONS_00026293	-4.90377	0.0458528
TCONS_00003729	5.41095	0.000241459		TCONS_00134705	-4.87537	0.045278
TCONS_00006761	5.14419	0.000247693		TCONS_00113848	-4.78182	0.0447384
TCONS_00029107	5.04356	0.000306796		TCONS_00006262	-4.55723	0.0441121
TCONS_00116934	5.02222	0.000318716		TCONS_00135353	-4.54507	0.0435558
TCONS_00075376	4.9655	0.000320745		TCONS_00133257	-4.46726	0.0433238
TCONS_00019585	4.82729	0.000438584		TCONS_00102566	-4.45637	0.0424371
TCONS_00035171	4.62356	0.000491791		TCONS_00087792	-4.38073	0.0417166
TCONS_00124631	4.52845	0.000575154		TCONS_00085974	-4.3626	0.0413939
TCONS_00124691	4.46465	0.000622632		TCONS_00000827	-4.3236	0.040741
TCONS_00087235	4.4585	0.000651082		TCONS_00053895	-4.27066	0.0406963
TCONS_00110371	4.43647	0.000659754		TCONS_00026612	-4.22565	0.0406246
TCONS_00030410	4.40516	0.000696284		TCONS_00118258	-4.22332	0.0405185
TCONS_00141400	4.33547	0.00076662		TCONS_00030451	-4.18837	0.0398735
TCONS_00042206	4.31787	0.000873712		TCONS_00141331	-4.14958	0.0392376
TCONS_00001036	4.27694	0.000899506		TCONS_00124630	-4.14057	0.039205
TCONS_00045615	4.26375	0.00103599		TCONS_00106173	-4.10435	0.0380556
TCONS_00095800	4.26337	0.00111299		TCONS_00152734	-4.09662	0.0379986
TCONS_00084131	4.17646	0.00128861		TCONS_00117790	-4.0906	0.0374587
TCONS_00031174	4.12572	0.0012908		TCONS_00002154	-4.03286	0.0367679
TCONS_00000031	4.11949	0.00129959		TCONS_00015844	-3.95339	0.036764
TCONS_00114217	4.08076	0.00133607		TCONS_00097711	-3.94887	0.0365989
TCONS_00083208	4.06237	0.00138367		TCONS_00050416	-3.89615	0.0365473
TCONS_00045571	4.00761	0.00139013		TCONS_00015118	-3.88947	0.0365459
TCONS_00043838	4.00717	0.00154401		TCONS_00043522	-3.83647	0.0364893
TCONS_00105707	3.99874	0.0015721		TCONS_00085902	-3.83344	0.036129
TCONS_00029587	3.91579	0.0015851		TCONS_00020367	-3.80091	0.03598
TCONS_00095652	3.89985	0.00168665		TCONS_00134371	-3.77031	0.0356423
TCONS_00000605	3.86638	0.00176681		TCONS_00115071	-3.76848	0.0353897
TCONS_00019031	3.78707	0.00177326		TCONS_00140855	-3.76471	0.0346597
TCONS_00062723	3.76062	0.00181669		TCONS_00075068	-3.70632	0.034198
TCONS_00041740	3.75705	0.00209191		TCONS_00072036	-3.69511	0.0339528
TCONS_00085242	3.75307	0.00210292		TCONS_00115022	-3.661	0.0330843
TCONS_00142058	3.72463	0.00211225		TCONS_00053136	-3.64743	0.0327137
TCONS_00105081	3.71758	0.00222013		TCONS_00015798	-3.64122	0.0325441
TCONS_00085223	3.65846	0.00228193		TCONS_00028916	-3.62089	0.0324138
TCONS_00132239	3.656	0.00235981		TCONS_00033481	-3.56288	0.0323648
TCONS_00086093	3.63927	0.0024254		TCONS_00114255	-3.53886	0.0322646
TCONS_00044024	3.61136	0.00275536		TCONS_00104931	-3.51708	0.0321022
TCONS_00095386	3.6102	0.00299202		TCONS_00115469	-3.45078	0.0316868
TCONS_00031408	3.59547	0.00339749		TCONS_00003245	-3.3389	0.031654
TCONS_00078717	3.55154	0.00353096		TCONS_00128572	-3.29145	0.0313818
TCONS_00134345	3.5352	0.00384473		TCONS_00064048	-3.22827	0.0312533
TCONS_00063738	3.53199	0.00391844		TCONS_00142079	-3.16194	0.0311341
TCONS_00031590	3.51535	0.0041524		TCONS_00043752	-3.14959	0.0311158
TCONS_00113796	3.50546	0.0041727		TCONS_00059431	-3.12749	0.0309411
TCONS_00128889	3.47819	0.00433405		TCONS_00083633	-3.07373	0.0307542
TCONS_00051293	3.42276	0.00442411		TCONS_00076467	-3.04373	0.0299104
TCONS_00097834	3.39466	0.00443291		TCONS_00072062	-3.00463	0.0297349
TCONS_00042679	3.38353	0.0044765		TCONS_00007653	-2.97832	0.0295618
TCONS_00053896	3.34588	0.00458787		TCONS_00004571	-2.89008	0.0295292
TCONS_00016076	3.33854	0.00463446		TCONS_00096389	-2.85612	0.0295174
TCONS_00060175	3.27641	0.00469046		TCONS_00031291	-2.84681	0.0287768
TCONS_00060405	3.24804	0.00492266		TCONS_00000343	-2.83375	0.0282955
TCONS_00058818	3.23447	0.00492838		TCONS_00084525	-2.77037	0.0279493
TCONS_00045106	3.10033	0.00524436		TCONS_00097926	-2.76942	0.027779
TCONS_00063811	3.06658	0.00549651		TCONS_00006264	-2.75483	0.0272528
TCONS_00054376	3.06419	0.00561373		TCONS_00051811	-2.7325	0.0266858
TCONS_00033975	3.05543	0.00582171		TCONS_00074780	-2.66723	0.0263127
TCONS_00125204	2.97969	0.00582518		TCONS_00014979	-2.66156	0.0261678
TCONS_00054272	2.97138	0.00591851		TCONS_00101543	-2.60624	0.0259513
TCONS_00033002	2.95728	0.00599398		TCONS_00053172	-2.59809	0.0248387
TCONS_00067453	2.90203	0.0060175		TCONS_00111960	-2.58204	0.0245323
TCONS_00006565	2.8817	0.00609397		TCONS_00114573	-2.52495	0.0242264
TCONS_00003268	2.87827	0.00635769		TCONS_00058662	-2.51807	0.0238509
TCONS_00051208	2.82346	0.00646931		TCONS_00026191	-2.44921	0.0237388
TCONS_00045211	2.81232	0.00679432		TCONS_00123543	-2.39128	0.0235794
TCONS_00003628	2.80432	0.00680692		TCONS_00115069	-2.34716	0.0234523
TCONS_00035052	2.71951	0.0068133		TCONS_00054223	-2.33346	0.0223566
TCONS_00105272	2.68437	0.00686961		TCONS_00006950	-2.31155	0.0222937
TCONS_00001342	2.66872	0.00699428		TCONS_00097878	-2.27696	0.0214847
TCONS_00004818	2.61716	0.00746317		TCONS_00002871	-2.27548	0.0211992
TCONS_00026209	2.57744	0.0076585		TCONS_00064758	-2.2436	0.0208311
TCONS_00000012	2.56211	0.00835714		TCONS_00106326	-2.22463	0.0206373
TCONS_00110937	2.54847	0.00840244		TCONS_00019077	-2.16413	0.0204554
TCONS_00044229	2.52526	0.00850818		TCONS_00140362	-2.15119	0.0201335
TCONS_00018565	2.51306	0.00852513		TCONS_00088612	-2.12676	0.0198286
TCONS_00035247	2.50655	0.00883119		TCONS_00018992	-2.12399	0.0198245
TCONS_00020182	2.47774	0.00900536		TCONS_00097955	-2.0713	0.019301
TCONS_00003585	2.46446	0.009324		TCONS_00078366	-2.011	0.0187474
TCONS_00113731	2.43936	0.00951961		TCONS_00096230	-1.93479	0.0185328
TCONS_00042680	2.43628	0.00963794		TCONS_00020309	-1.92824	0.0181003
TCONS_00060039	2.42689	0.00964387		TCONS_00002513	-1.89503	0.0180535
TCONS_00054171	2.40445	0.00964779		TCONS_00113337	-1.84237	0.0180397
TCONS_00003081	2.38416	0.0098074		TCONS_00050849	-1.82912	0.0178932
TCONS_00132261	2.38119	0.0103231		TCONS_00143439	-1.82184	0.0176697
TCONS_00052400	2.30392	0.0106162		TCONS_00140082	-1.8199	0.0174664
TCONS_00128588	2.12254	0.0106269		TCONS_00094010	-1.80497	0.0169842
TCONS_00029211	2.11519	0.0109231		TCONS_00134835	-1.74358	0.0169624
TCONS_00074649	2.11402	0.0115219		TCONS_00116784	-1.6655	0.0164642
TCONS_00014657	2.0809	0.0120646		TCONS_00086005	-1.657	0.0162202
TCONS_00093489	2.07116	0.012117		TCONS_00083181	-1.6266	0.0161466
TCONS_00015908	2.00742	0.0122977		TCONS_00125680	-1.59795	0.0159041
TCONS_00030503	2.00141	0.0123142		TCONS_00125068	-1.58695	0.0155399
TCONS_00004530	1.95212	0.0126364		TCONS_00134664	-1.4869	0.015529
TCONS_00114809	1.92501	0.0127476
TCONS_00029111	1.92123	0.0130649
TCONS_00042744	1.86798	0.0136352
TCONS_00043408	1.83988	0.0138544
TCONS_00045239	1.83744	0.0141423
TCONS_00046477	1.80545	0.0142137
TCONS_00142503	1.79058	0.0143419
TCONS_00004427	1.76297	0.0143535
TCONS_00078657	1.74965	0.0146225
TCONS_00004303	1.66185	0.01518
TCONS_00034520	1.59376	0.0152186
TCONS_00018812	1.56525	0.0152304

## Sheet: Pooling RNA-seq_DELs
List of pooling RNA-seq DELs
up_regulated(high vs. low)				down_regulated(high vs. low)
lncRNA_ID	log2FC	FDR		lncRNA_ID	log2FC	FDR
TCONS_00019532	13.0943	4.31482e-09		TCONS_00044092	-10.5018	3.03212e-06
TCONS_00113796	10.7773	3.36655e-09		TCONS_00023138	-7.42179	0.00428632
TCONS_00084131	10.7579	1.6249e-06		TCONS_00076393	-7.08697	0.00794985
TCONS_00063738	10.4532	3.49691e-06		TCONS_00034780	-6.92775	0.01131
TCONS_00019585	10.0164	1.02716e-05		TCONS_00035250	-6.92775	0.01131
TCONS_00065403	9.92422	1.29195e-05		TCONS_00083366	-6.84103	0.0136733
TCONS_00062723	9.88285	1.41335e-05		TCONS_00075570	-6.74876	0.0167016
TCONS_00087235	9.46365	4.01226e-05		TCONS_00084555	-6.74876	0.0167016
TCONS_00149102	9.41506	1.08088e-07		TCONS_00096022	-6.74876	0.0167016
TCONS_00141400	9.05551	0.000104562		TCONS_00026362	-6.65018	0.0206362
TCONS_00045571	8.97904	0.000129558		TCONS_00135229	-6.65018	0.0206362
TCONS_00054171	8.97904	0.000129558		TCONS_00141559	-6.65018	0.0206362
TCONS_00019077	8.10695	0.000957498		TCONS_00141959	-6.65018	0.0206362
TCONS_00043752	8.00779	0.00116318		TCONS_00019590	-6.43018	0.0258284
TCONS_00028916	7.72521	0.00223709		TCONS_00031797	-6.43018	0.0258284
TCONS_00031619	7.72521	0.00223709		TCONS_00031957	-6.43018	0.0258284
TCONS_00033975	7.66139	0.00252537		TCONS_00016312	-6.30617	0.0328015
TCONS_00117919	7.59462	0.00286256		TCONS_00030376	-6.30617	0.0328015
TCONS_00125204	7.53491	1.22787e-05		TCONS_00051409	-6.30617	0.0328015
TCONS_00067968	7.5246	0.00325908		TCONS_00052331	-6.30617	0.0328015
TCONS_00042744	7.45101	0.00428632		TCONS_00067664	-6.30617	0.0328015
TCONS_00097523	7.37347	0.00495522		TCONS_00088207	-6.30617	0.0328015
TCONS_00094302	7.29152	0.00576258		TCONS_00094086	-6.30617	0.0328015
TCONS_00113337	7.29152	0.00576258		TCONS_00006537	-6.17049	0.0423547
TCONS_00064048	7.27816	4.57181e-07		TCONS_00045674	-6.17049	0.0423547
TCONS_00030256	7.20463	0.00674475		TCONS_00068451	-6.17049	0.0423547
TCONS_00031461	7.20463	0.00674475		TCONS_00087219	-6.17049	0.0423547
TCONS_00019557	7.11217	0.00794985		TCONS_00094957	-6.17049	0.0423547
TCONS_00042679	7.11217	0.00794985		TCONS_00095248	-6.17049	0.0423547
TCONS_00113586	7.11217	0.00794985		TCONS_00114541	-6.17049	0.0423547
TCONS_00095800	7.02325	4.37324e-05		TCONS_00142583	-6.17049	0.0423547
TCONS_00002513	7.01338	0.00944239		TCONS_00143835	-6.17049	0.0423547
TCONS_00015841	7.01338	0.00944239		TCONS_00068951	-4.61911	0.00513036
TCONS_00033141	6.6685	0.0206362		TCONS_00068772	-4.57746	0.00566618
TCONS_00044144	6.6685	0.0206362		TCONS_00052564	-4.44477	0.00776443
TCONS_00062775	6.6685	0.0206362		TCONS_00026057	-4.14649	0.00162804
TCONS_00074797	6.6685	0.0206362		TCONS_00001972	-3.66521	0.033323
TCONS_00092914	6.6685	0.0206362		TCONS_00018989	-3.49668	0.0467599
TCONS_00125680	6.6685	0.0206362		TCONS_00041948	-3.1321	0.0394912
TCONS_00064307	6.6685	0.0206362		TCONS_00020118	-3.09251	0.0122082
TCONS_00025312	6.53241	0.0258284		TCONS_00088475	-3.04264	0.0176638
TCONS_00144386	6.53241	0.0258284		TCONS_00093942	-2.95883	0.0474085
TCONS_00030410	6.52825	2.79147e-06		TCONS_00043408	-2.71664	0.0331487
TCONS_00032326	6.38214	0.0328015		TCONS_00065441	-2.65727	0.0282015
TCONS_00052405	6.38214	0.0328015
TCONS_00052408	6.38214	0.0328015
TCONS_00060061	6.38214	0.0328015
TCONS_00074155	6.38214	0.0328015
TCONS_00118611	6.38214	0.0328015
TCONS_00015747	6.21438	0.0423547
TCONS_00026612	6.21438	0.0423547
TCONS_00027280	6.21438	0.0423547
TCONS_00058634	6.21438	0.0423547
TCONS_00116934	6.21438	0.0423547
TCONS_00133691	6.21438	0.0423547
TCONS_00135304	6.21438	0.0423547
TCONS_00041740	6.08986	0.000125969
TCONS_00105707	5.53198	3.01628e-05
TCONS_00044229	5.42025	0.00062747
TCONS_00042680	5.39864	9.67128e-05
TCONS_00018992	4.94622	0.00107248
TCONS_00001465	4.2731	0.0211023
TCONS_00143145	4.22551	0.00181469
TCONS_00053896	4.14187	0.00133357
TCONS_00065065	4.12669	0.00284116
TCONS_00114573	4.05378	0.00273502
TCONS_00087877	3.99496	0.033323
TCONS_00089024	3.99496	0.033323
TCONS_00105081	3.8889	0.0393234
TCONS_00052400	3.68155	0.00280717
TCONS_00006761	3.5328	0.00806056
TCONS_00014507	3.52448	0.0366186
TCONS_00068021	3.36499	0.0474085
TCONS_00063699	3.29439	0.00762743
TCONS_00023137	3.26676	0.00936056
TCONS_00043522	3.0536	0.0243859
TCONS_00096447	3.01677	0.021627
TCONS_00005241	2.99335	0.0235906
TCONS_00031844	2.90803	0.034737
TCONS_00052800	2.90133	0.0174963
TCONS_00004571	2.79854	0.0241863
TCONS_00078717	2.6299	0.0300329
TCONS_00132287	2.52937	0.0371821
