# Supplementary material for: Identification of Long Non-Coding RNAs Involved in Porcine Fat Deposition Using Two High-Throughput Sequencing Methods
Source: Genes (Basel). 2021 Aug 31;12(9):1374. doi: 10.3390/genes12091374 (PMC8467702; doi:10.3390/genes12091374)
Supplement: Supplementary file 1 [file genes-12-01374-s001.zip › Table S2_List of cis- and trans- target genes of common DELs.xlsx]

## Sheet: cis-target genes
List of cis- target genes of common DELs
Chromosome	lncRNA_ID	Gene_ID	Gene_name	up/downstream	Distance(kb)	sense/antisense
1	TCONS_00002513	ENSSSCG00000005027	FRMD6	upstream	35	sense
1	TCONS_00004571	ENSSSCG00000004165	PDE7B	upstream	23	sense
1	TCONS_00004571	ENSSSCG00000004164	MTFR2	downstream	26	antisense
1	TCONS_00004571	ENSSSCG00000005065	AP5M1	downstream	63	antisense
1	TCONS_00006761	ENSSSCG00000005065	AP5M1	downstream	47	antisense
1	TCONS_00006761	ENSSSCG00000005065	AP5M1	upstream	53	antisense
1	TCONS_00006761	ENSSSCG00000005066	EXOC5	downstream	99	sense
2	TCONS_00078717	ENSSSCG00000014302	CDKL3	downstream	16	sense
2	TCONS_00078717	ENSSSCG00000038953	UBE2B	upstream	62	antisense
2	TCONS_00078717	ENSSSCG00000037127	CDKN2AIPNL	upstream	86	sense
2	TCONS_00078717	ENSSSCG00000014298	PPP2CA	downstream	96	sense
3	TCONS_00084131	ENSSSCG00000008038	SLC9A3R2	downstream	45	antisense
3	TCONS_00084131	ENSSSCG00000008039	NTHL1	downstream	53	sense
3	TCONS_00084131	ENSSSCG00000008040	TSC2	downstream	89	antisense
3	TCONS_00087235	ENSSSCG00000008014	NUBP2	downstream	13	sense
3	TCONS_00087235	ENSSSCG00000008039	NTHL1	downstream	16	antisense
3	TCONS_00087235	ENSSSCG00000039715	FAHD1	downstream	50	sense
3	TCONS_00087235	ENSSSCG00000008014	NUBP2	downstream	99	sense
5	TCONS_00105081	ENSSSCG00000000583	PYROXD1	downstream	54	sense
5	TCONS_00105081	ENSSSCG00000000580	RECQL	downstream	93	antisense
5	TCONS_00105707	ENSSSCG00000021166	RPAP3	downstream	45	sense
6	TCONS_00113337	ENSSSCG00000003755	MCOLN2	downstream	84	sense
6	TCONS_00113796	ENSSSCG00000037318	TRABD2B	upstream	62	sense
6	TCONS_00114573	ENSSSCG00000033887	PLA2G2E	downstream	22	sense
6	TCONS_00114573	ENSSSCG00000003755	MCOLN2	downstream	29	antisense
6	TCONS_00114573	ENSSSCG00000028723	CCDC102A	upstream	36	sense
6	TCONS_00114573	ENSSSCG00000023852	CCL17	downstream	55	antisense
6	TCONS_00116934	ENSSSCG00000033887	PLA2G2E	downstream	48	sense
6	TCONS_00116934	ENSSSCG00000039652	OTUD3	downstream	86	antisense
7	TCONS_00125204	ENSSSCG00000001986	NFATC4	downstream	32	antisense
7	TCONS_00125204	ENSSSCG00000032473	NYNRIN	downstream	73	antisense
7	TCONS_00125204	ENSSSCG00000033093	RGS6	downstream	87	sense
7	TCONS_00125680	ENSSSCG00000033093	RGS6	upstream	29	sense
11	TCONS_00018992	ENSSSCG00000009446	PCDH17	downstream	99	sense
11	TCONS_00019077	ENSSSCG00000009482	SPRY2	downstream	84	antisense
11	TCONS_00019585	ENSSSCG00000009326	KATNAL1	downstream	97	sense
12	TCONS_00026612	ENSSSCG00000017753	KSR1	upstream	48	antisense
13	TCONS_00028916	ENSSSCG00000027550	PLCD1	upstream	20	antisense
13	TCONS_00028916	ENSSSCG00000011249	DLEC1	upstream	51	sense
13	TCONS_00030410	ENSSSCG00000038366	RAP2B	downstream	19	sense
13	TCONS_00032326	ENSSSCG00000011277	CCK	downstream	50	sense
13	TCONS_00032326	ENSSSCG00000027711	SS18L2	upstream	52	antisense
13	TCONS_00032326	ENSSSCG00000034200	SEC22C	upstream	94	sense
13	TCONS_00033975	ENSSSCG00000020700	SNORA63	upstream	49	antisense
13	TCONS_00033975	ENSSSCG00000022926	SNORA63	upstream	50	antisense
14	TCONS_00041740	ENSSSCG00000009937	ACACB	downstream	88	antisense
14	TCONS_00042679	ENSSSCG00000010344	NRG3	downstream	56	sense
14	TCONS_00042680	ENSSSCG00000010344	NRG3	downstream	94	sense
14	TCONS_00042744	ENSSSCG00000027767	SHLD2	upstream	13	sense
14	TCONS_00043408	ENSSSCG00000040517	U6	upstream	98	antisense
14	TCONS_00043522	ENSSSCG00000010723	ACADSB	upstream	31	sense
14	TCONS_00043522	ENSSSCG00000037918	ADIRF	upstream	65	sense
14	TCONS_00043752	ENSSSCG00000009619	SFTPC	upstream	24	antisense
14	TCONS_00043752	ENSSSCG00000009620	BMP1	upstream	28	antisense
14	TCONS_00043752	ENSSSCG00000009616	HR	downstream	29	sense
14	TCONS_00043752	ENSSSCG00000009621	PHYHIP	upstream	78	sense
14	TCONS_00044092	ENSSSCG00000009751	FZD10	downstream	38	sense
14	TCONS_00044229	ENSSSCG00000009820	GPN3	upstream	23	sense
14	TCONS_00044229	ENSSSCG00000030222	ANAPC7	downstream	71	sense
14	TCONS_00045571	ENSSSCG00000026850	SNCG	upstream	13	antisense
14	TCONS_00045571	ENSSSCG00000037918	ADIRF	upstream	37	antisense
14	TCONS_00045571	ENSSSCG00000010368	GLUD1	upstream	77	sense
15	TCONS_00052400	ENSSSCG00000016223	ACSL3	upstream	64	sense
15	TCONS_00053896	ENSSSCG00000036691	FAM237A	downstream	10	antisense
15	TCONS_00053896	ENSSSCG00000016133	MDH1B	upstream	71	sense
15	TCONS_00054171	ENSSSCG00000048588	CCDC195	downstream	59	sense
17	TCONS_00062723	ENSSSCG00000007032	PLAT	upstream	28	antisense
17	TCONS_00063738	ENSSSCG00000007423	UBE2C	downstream	14	sense
17	TCONS_00063738	ENSSSCG00000007427	ZSWIM3	upstream	22	sense
17	TCONS_00063738	ENSSSCG00000007422	DNTTIP1	downstream	38	sense
17	TCONS_00063738	ENSSSCG00000007428	ZSWIM1	upstream	42	sense
17	TCONS_00063738	ENSSSCG00000049990	SPATA25	upstream	46	antisense
17	TCONS_00064048	ENSSSCG00000031474	PTK6	downstream	20	antisense
17	TCONS_00064048	ENSSSCG00000040401	EEF1A2	downstream	41	antisense
17	TCONS_00064048	ENSSSCG00000036595	ZGPAT	upstream	76	sense
17	TCONS_00064048	ENSSSCG00000031746	KCNQ2	downstream	99	antisense

## Sheet: trans-target genes 
List of trans- target genes of common DELs
lncRNA_ID	Gene_ID	Gene_name	Spearman_coefficient	P_value	Correlation
TCONS_00002513	XLOC_002211	FIBCD1	-0.910196	0.00169086	negative
TCONS_00002513	XLOC_053030	VXN	-0.880952	0.00385032	negative
TCONS_00002513	XLOC_014700	ENO3	0.922172	0.00111082	positive
TCONS_00002513	XLOC_016148	ENSSSCG00000036227	0.927105	0.00091618	positive
TCONS_00002513	XLOC_017500	FBXO40	0.927778	0.000891495	positive
TCONS_00002513	XLOC_024550	UBE2D1	0.928571	0.000862968	positive
TCONS_00002513	XLOC_028670	ENSSSCG00000015931,KLHL41	0.928571	0.000862968	positive
TCONS_00002513	XLOC_036969	TNNC2	0.928571	0.000862968	positive
TCONS_00002513	XLOC_041716	THBS4	0.932227	0.000739205	positive
TCONS_00002513	XLOC_042255	ENSSSCG00000031163,ENSSSCG00000032195	0.932227	0.000739205	positive
TCONS_00002513	XLOC_047323	RPL3L	0.932227	0.000739205	positive
TCONS_00002513	XLOC_052614	PRKAB2	0.93335	0.000703664	positive
TCONS_00002513	XLOC_068405	BTBD1	0.93335	0.000703664	positive
TCONS_00002513	XLOC_068600	ENSSSCG00000002140	0.933488	0.000699402	positive
TCONS_00004571	XLOC_000900	ENSSSCG00000040711	-0.86747	0.00525637	negative
TCONS_00004571	XLOC_010977	ENSSSCG00000039682	-0.855606	0.00673489	negative
TCONS_00004571	XLOC_013632	UNC13D	-0.855606	0.00673489	negative
TCONS_00004571	XLOC_023530	ENSSSCG00000031037,ENSSSCG00000032582,ENSSSCG00000039180	-0.84659	0.00801952	negative
TCONS_00004571	XLOC_024043	EGR3,ENSSSCG00000034184	-0.84659	0.00801952	negative
TCONS_00004571	XLOC_033860	PRLR	-0.838338	0.00932312	negative
TCONS_00004571	XLOC_037028	APCDD1L	-0.838338	0.00932312	negative
TCONS_00004571	XLOC_042207	CD6	-0.834497	0.00997309	negative
TCONS_00004571	XLOC_047362	FGD3	-0.833333	0.0101755	negative
TCONS_00004571	XLOC_047781	MICALL2	-0.833333	0.0101755	negative
TCONS_00004571	XLOC_048572	GREB1	-0.831386	0.0105201	negative
TCONS_00004571	XLOC_057635	RND1	-0.829515	0.010858	negative
TCONS_00004571	XLOC_069371	NYNRIN	0.829515	0.010858	positive
TCONS_00004571	XLOC_000284	MFSD4B	0.875	0.00443649	positive
TCONS_00004571	XLOC_024551	ENSSSCG00000035762	0.880952	0.00385032	positive
TCONS_00004571	XLOC_048140	MCRIP2	0.902708	0.00213765	positive
TCONS_00004571	XLOC_052112	ENSSSCG00000005938	0.902708	0.00213765	positive
TCONS_00004571	XLOC_085687	ATG4A	0.910196	0.00169086	positive
TCONS_00006761	XLOC_000138	VNN2	-0.875	0.00443649	negative
TCONS_00006761	XLOC_000447	CEP152	-0.873494	0.00459336	negative
TCONS_00006761	XLOC_000511	BMF	-0.86747	0.00525637	negative
TCONS_00006761	XLOC_000971	BSPRY	-0.865918	0.00543654	negative
TCONS_00006761	XLOC_001631	ADAMTS17	-0.862291	0.00587299	negative
TCONS_00006761	XLOC_002084	KIF12	-0.862291	0.00587299	negative
TCONS_00006761	XLOC_023465	TRPV4	-0.850315	0.00747141	negative
TCONS_00006761	XLOC_028864	WNT6	-0.84659	0.00801952	negative
TCONS_00006761	XLOC_033665	RF02159,RF02160	-0.84659	0.00801952	negative
TCONS_00006761	XLOC_033777	FAT2	-0.84659	0.00801952	negative
TCONS_00006761	XLOC_033944	ENSSSCG00000030594	-0.838338	0.00932312	negative
TCONS_00006761	XLOC_036571	ENSSSCG00000022258	-0.838338	0.00932312	negative
TCONS_00006761	XLOC_039049	AOAH	-0.837349	0.00948781	negative
TCONS_00006761	XLOC_040840	NLRP6	-0.834497	0.00997309	negative
TCONS_00006761	XLOC_042747	CAMSAP3	-0.833333	0.0101755	negative
TCONS_00006761	XLOC_042754	VAV1	-0.833333	0.0101755	negative
TCONS_00006761	XLOC_051847	-	-0.831386	0.0105201	negative
TCONS_00006761	XLOC_052177	TRPS1	-0.830065	0.0107579	negative
TCONS_00006761	XLOC_052567	C2CD4D	-0.830065	0.0107579	negative
TCONS_00006761	XLOC_056926	RAC2	-0.830065	0.0107579	negative
TCONS_00006761	XLOC_058021	VDR	-0.829515	0.010858	negative
TCONS_00006761	XLOC_072625	KIT	0.830065	0.0107579	positive
TCONS_00006761	XLOC_077906	LAMC2	0.830065	0.0107579	positive
TCONS_00006761	XLOC_085748	XPNPEP2	0.830318	0.0107121	positive
TCONS_00006761	XLOC_013744	DUSP3	0.878804	0.00405573	positive
TCONS_00006761	XLOC_016348	GRIP2	0.879518	0.00398669	positive
TCONS_00006761	XLOC_024424	CTNNA3	0.880015	0.0039391	positive
TCONS_00006761	XLOC_040928	SLC29A2	0.893917	0.00275216	positive
TCONS_00006761	XLOC_053278	CA14	0.90368	0.00207575	positive
TCONS_00006761	XLOC_085303	ATP6,ATP8,COX1,COX2,COX3,ND1,ND2,ND3,ND4,ND4L,ND5	0.910196	0.00169086	positive
TCONS_00006761	XLOC_085434	MID1IP1	0.910196	0.00169086	positive
TCONS_00006761	XLOC_085875	SPRY3	0.915729	0.00140317	positive
TCONS_00006761	XLOC_085961	TMEM47	0.915729	0.00140317	positive
TCONS_00026612	XLOC_047313	BRICD5,PGP	-0.933488	0.000699402	negative
TCONS_00026612	XLOC_048197	ARID5A	-0.933488	0.000699402	negative
TCONS_00026612	XLOC_061287	ENSSSCG00000039200	-0.932673	0.000724953	negative
TCONS_00026612	XLOC_029516	-	0.954864	0.00300995	positive
TCONS_00026612	XLOC_043043	ENSSSCG00000014296	0.971008	0.00124859	positive
TCONS_00028916	XLOC_077906	LAMC2	0.849398	0.00760406	positive
TCONS_00028916	XLOC_085748	XPNPEP2	0.849398	0.00760406	positive
TCONS_00028916	XLOC_085303	ATP6,ATP8,COX1,COX2,COX3,ND1,ND2,ND3,ND4,ND4L,ND5	0.874267	0.00451239	positive
TCONS_00028916	XLOC_085434	MID1IP1	0.874267	0.00451239	positive
TCONS_00028916	XLOC_085875	SPRY3	0.874267	0.00451239	positive
TCONS_00028916	XLOC_085961	TMEM47	0.875	0.00443649	positive
TCONS_00030410	XLOC_000151	MOXD1	-0.875	0.00443649	negative
TCONS_00030410	XLOC_000755	IFNE	-0.86747	0.00525637	negative
TCONS_00030410	XLOC_001343	ENSSSCG00000037884	-0.865918	0.00543654	negative
TCONS_00030410	XLOC_005177	-	-0.857143	0.00653002	negative
TCONS_00030410	XLOC_041528	C3	-0.834497	0.00997309	negative
TCONS_00030410	XLOC_068112	SCGN	-0.829515	0.010858	negative
TCONS_00030410	XLOC_072733	ENSSSCG00000036445	0.830065	0.0107579	positive
TCONS_00030410	XLOC_001092	PLPP7	0.87661	0.00427265	positive
TCONS_00030410	XLOC_002173	AK1	0.87661	0.00427265	positive
TCONS_00030410	XLOC_013642	ENSSSCG00000032166	0.87831	0.00410393	positive
TCONS_00030410	XLOC_013695	SCN4A	0.87831	0.00410393	positive
TCONS_00030410	XLOC_024044	PEBP4	0.879582	0.00398056	positive
TCONS_00030410	XLOC_028449	NEB	0.883585	0.00360789	positive
TCONS_00030410	XLOC_028964	KLHL30	0.884995	0.00348225	positive
TCONS_00030410	XLOC_039034	PPP1R3A	0.886243	0.00337334	positive
TCONS_00030410	XLOC_040868	LSP1,TNNT3	0.891631	0.00292868	positive
TCONS_00030410	XLOC_041103	PACSIN3	0.893917	0.00275216	positive
TCONS_00030410	XLOC_042088	CARNS1	0.89822	0.0024388	positive
TCONS_00030410	XLOC_047176	ENSSSCG00000032556,PPP4C	0.899285	0.00236494	positive
TCONS_00030410	XLOC_047287	SRL	0.899285	0.00236494	positive
TCONS_00030410	XLOC_052627	TBX15	0.903614	0.00207989	positive
TCONS_00030410	XLOC_057945	GAPDH	0.90368	0.00207575	positive
TCONS_00030410	XLOC_063591	PGM1	0.904762	0.00200828	positive
TCONS_00030410	XLOC_068242	KLHL31	0.904762	0.00200828	positive
TCONS_00030410	XLOC_077717	ASB4	0.909241	0.00174408	positive
TCONS_00030410	XLOC_083982	ENSSSCG00000002550	0.909241	0.00174408	positive
TCONS_00033975	XLOC_002211	FIBCD1	-0.985611	0.000309086	negative
TCONS_00033975	XLOC_016676	COX17,POPDC2	0.921229	0.00115086	positive
TCONS_00033975	XLOC_039198	CLCN1	0.921229	0.00115086	positive
TCONS_00033975	XLOC_016148	ENSSSCG00000036227	0.945122	0.000396358	positive
TCONS_00033975	XLOC_017500	FBXO40	0.946125	0.000375312	positive
TCONS_00033975	XLOC_024550	UBE2D1	0.951876	0.000268663	positive
TCONS_00033975	XLOC_028670	ENSSSCG00000015931,KLHL41	0.952381	0.0002604	positive
TCONS_00033975	XLOC_041716	THBS4	0.969715	6.78758e-05	positive
TCONS_00033975	XLOC_068405	BTBD1	0.985611	0.000309086	positive
TCONS_00033975	XLOC_068600	ENSSSCG00000002140	0.987878	4.41235e-06	positive
TCONS_00041740	XLOC_001176	CCDC170,ESR1	-0.985611	0.000309086	negative
TCONS_00041740	XLOC_008295	ENSSSCG00000035589	-0.971008	0.00124859	negative
TCONS_00041740	XLOC_010274	-	-0.971008	0.00124859	negative
TCONS_00041740	XLOC_017534	CD200,ENSSSCG00000034515	-0.942857	0.00480466	negative
TCONS_00041740	XLOC_029037	-	-0.941124	0.00509754	negative
TCONS_00041740	XLOC_048197	ARID5A	-0.933488	0.000699402	negative
TCONS_00041740	XLOC_061287	ENSSSCG00000039200	-0.932673	0.000724953	negative
TCONS_00041740	XLOC_008635	PFKFB3	0.942857	0.00480466	positive
TCONS_00041740	XLOC_014175	KCNJ18	0.944945	0.000400143	positive
TCONS_00041740	XLOC_024235	ACACB	0.955882	0.00287662	positive
TCONS_00041740	XLOC_043043	ENSSSCG00000014296	0.971008	0.00124859	positive
TCONS_00041740	XLOC_047313	BRICD5,PGP	0.975383	3.66095e-05	positive
TCONS_00042679	XLOC_001527	UNC13C	-0.985611	0.000309086	negative
TCONS_00042679	XLOC_053059	ENSSSCG00000006254,ENSSSCG00000031813	-0.933488	0.000699402	negative
TCONS_00042679	XLOC_069010	ZFP57	-0.932673	0.000724953	negative
TCONS_00042679	XLOC_078219	DLG2	-0.932673	0.000724953	negative
TCONS_00042679	XLOC_039322	ASB15	0.922172	0.00111082	positive
TCONS_00042680	XLOC_000138	VNN2	0.830318	0.0107121	positive
TCONS_00042680	XLOC_000447	CEP152	0.831325	0.0105309	positive
TCONS_00042680	XLOC_000511	BMF	0.831386	0.0105201	positive
TCONS_00042680	XLOC_000971	BSPRY	0.833333	0.0101755	positive
TCONS_00042680	XLOC_001631	ADAMTS17	0.833333	0.0101755	positive
TCONS_00042680	XLOC_002084	KIF12	0.833333	0.0101755	positive
TCONS_00042680	XLOC_023465	TRPV4	0.834497	0.00997309	positive
TCONS_00042680	XLOC_028864	WNT6	0.834497	0.00997309	positive
TCONS_00042680	XLOC_033665	RF02159,RF02160	0.836502	0.0096304	positive
TCONS_00042680	XLOC_013744	DUSP3	0.855484	0.00675133	positive
TCONS_00042680	XLOC_016348	GRIP2	0.855606	0.00673489	positive
TCONS_00042680	XLOC_024424	CTNNA3	0.857143	0.00653002	positive
TCONS_00042744	XLOC_041528	C3	0.837349	0.00948781	positive
TCONS_00042744	XLOC_017500	FBXO40	0.855606	0.00673489	positive
TCONS_00042744	XLOC_024044	PEBP4	0.857143	0.00653002	positive
TCONS_00042744	XLOC_028449	NEB	0.857143	0.00653002	positive
TCONS_00042744	XLOC_028670	ENSSSCG00000015931,KLHL41	0.857143	0.00653002	positive
TCONS_00042744	XLOC_028964	KLHL30	0.859041	0.00628254	positive
TCONS_00042744	XLOC_036969	TNNC2	0.859041	0.00628254	positive
TCONS_00042744	XLOC_039034	PPP1R3A	0.860745	0.00606566	positive
TCONS_00042744	XLOC_040868	LSP1,TNNT3	0.860745	0.00606566	positive
TCONS_00042744	XLOC_041103	PACSIN3	0.862291	0.00587299	positive
TCONS_00042744	XLOC_041716	THBS4	0.862291	0.00587299	positive
TCONS_00042744	XLOC_042088	CARNS1	0.864263	0.00563296	positive
TCONS_00042744	XLOC_042255	ENSSSCG00000031163,ENSSSCG00000032195	0.864263	0.00563296	positive
TCONS_00042744	XLOC_047176	ENSSSCG00000032556,PPP4C	0.864263	0.00563296	positive
TCONS_00043752	XLOC_053030	VXN	-0.933488	0.000699402	negative
TCONS_00043752	XLOC_014700	ENO3	0.945122	0.000396358	positive
TCONS_00043752	XLOC_036969	TNNC2	0.963855	0.000114874	positive
TCONS_00043752	XLOC_042255	ENSSSCG00000031163,ENSSSCG00000032195	0.970077	6.54856e-05	positive
TCONS_00043752	XLOC_047323	RPL3L	0.975383	3.66095e-05	positive
TCONS_00043752	XLOC_052614	PRKAB2	0.985184	0.000327628	positive
TCONS_00045571	XLOC_000138	VNN2	0.939827	0.000520392	positive
TCONS_00045571	XLOC_000447	CEP152	0.940403	0.00522182	positive
TCONS_00045571	XLOC_000511	BMF	0.940403	0.00522182	positive
TCONS_00053896	XLOC_002084	KIF12	-0.910196	0.00169086	negative
TCONS_00053896	XLOC_010977	ENSSSCG00000039682	-0.910196	0.00169086	negative
TCONS_00053896	XLOC_013632	UNC13D	-0.910196	0.00169086	negative
TCONS_00053896	XLOC_013773	ENSSSCG00000017417	-0.904762	0.00200828	negative
TCONS_00053896	XLOC_013744	DUSP3	0.922172	0.00111082	positive
TCONS_00053896	XLOC_016066	STAC	0.927105	0.00091618	positive
TCONS_00054171	XLOC_001527	UNC13C	-0.927711	0.000893945	negative
TCONS_00054171	XLOC_053059	ENSSSCG00000006254,ENSSSCG00000031813	-0.880952	0.00385032	negative
TCONS_00054171	XLOC_069010	ZFP57	-0.879518	0.00398669	negative
TCONS_00054171	XLOC_078219	DLG2	-0.879518	0.00398669	negative
TCONS_00054171	XLOC_039322	ASB15	0.937826	0.000573174	positive
TCONS_00064048	XLOC_051847	-	-0.886243	0.00337334	negative
TCONS_00064048	XLOC_052177	TRPS1	-0.880952	0.00385032	negative
TCONS_00064048	XLOC_052567	C2CD4D	-0.880952	0.00385032	negative
TCONS_00078717	XLOC_033860	PRLR	-0.838338	0.00932312	negative
TCONS_00078717	XLOC_037028	APCDD1L	-0.838338	0.00932312	negative
TCONS_00078717	XLOC_024551	ENSSSCG00000035762	0.883585	0.00360789	positive
TCONS_00084131	XLOC_000151	MOXD1	-0.874267	0.00451239	negative
TCONS_00084131	XLOC_000755	IFNE	-0.86747	0.00525637	negative
TCONS_00084131	XLOC_001343	ENSSSCG00000037884	-0.865918	0.00543654	negative
TCONS_00084131	XLOC_005177	-	-0.857143	0.00653002	negative
TCONS_00084131	XLOC_041528	C3	-0.834497	0.00997309	negative
TCONS_00084131	XLOC_068112	SCGN	0.829515	0.010858	positive
TCONS_00084131	XLOC_072733	ENSSSCG00000036445	0.830065	0.0107579	positive
TCONS_00084131	XLOC_001092	PLPP7	0.87661	0.00427265	positive
TCONS_00084131	XLOC_002173	AK1	0.87831	0.00410393	positive
TCONS_00084131	XLOC_013642	ENSSSCG00000032166	0.87831	0.00410393	positive
TCONS_00084131	XLOC_013695	SCN4A	0.878804	0.00405573	positive
TCONS_00084131	XLOC_024044	PEBP4	0.879582	0.00398056	positive
TCONS_00084131	XLOC_028449	NEB	0.884995	0.00348225	positive
TCONS_00084131	XLOC_028964	KLHL30	0.884995	0.00348225	positive
TCONS_00084131	XLOC_039034	PPP1R3A	0.886243	0.00337334	positive
TCONS_00084131	XLOC_040868	LSP1,TNNT3	0.891631	0.00292868	positive
TCONS_00084131	XLOC_041103	PACSIN3	0.893917	0.00275216	positive
TCONS_00084131	XLOC_042088	CARNS1	0.89822	0.0024388	positive
TCONS_00084131	XLOC_047176	ENSSSCG00000032556,PPP4C	0.899285	0.00236494	positive
TCONS_00084131	XLOC_047287	SRL	0.899285	0.00236494	positive
TCONS_00084131	XLOC_052627	TBX15	0.90368	0.00207575	positive
TCONS_00084131	XLOC_057945	GAPDH	0.904762	0.00200828	positive
TCONS_00084131	XLOC_063591	PGM1	0.904762	0.00200828	positive
TCONS_00084131	XLOC_068242	KLHL31	0.904762	0.00200828	positive
TCONS_00084131	XLOC_077717	ASB4	0.909241	0.00174408	positive
TCONS_00084131	XLOC_083982	ENSSSCG00000002550	0.909639	0.0017218	positive
TCONS_00087235	XLOC_000900	ENSSSCG00000040711	-0.86747	0.00525637	negative
TCONS_00087235	XLOC_010977	ENSSSCG00000039682	-0.855606	0.00673489	negative
TCONS_00087235	XLOC_013632	UNC13D	-0.855606	0.00673489	negative
TCONS_00087235	XLOC_013773	ENSSSCG00000017417	-0.850315	0.00747141	negative
TCONS_00087235	XLOC_016818	HUNK	-0.850315	0.00747141	negative
TCONS_00087235	XLOC_023300	SCARA3	-0.850315	0.00747141	negative
TCONS_00087235	XLOC_023530	ENSSSCG00000031037,ENSSSCG00000032582,ENSSSCG00000039180	-0.84659	0.00801952	negative
TCONS_00087235	XLOC_024043	EGR3,ENSSSCG00000034184	-0.84659	0.00801952	negative
TCONS_00087235	XLOC_042207	CD6	-0.833333	0.0101755	negative
TCONS_00087235	XLOC_047362	FGD3	-0.833333	0.0101755	negative
TCONS_00087235	XLOC_047781	MICALL2	-0.831386	0.0105201	negative
TCONS_00087235	XLOC_048572	GREB1	-0.831386	0.0105201	negative
TCONS_00087235	XLOC_057635	RND1	-0.829515	0.010858	negative
TCONS_00087235	XLOC_069371	NYNRIN	0.830065	0.0107579	positive
TCONS_00087235	XLOC_000284	MFSD4B	0.875	0.00443649	positive
TCONS_00087235	XLOC_016066	STAC	0.878804	0.00405573	positive
TCONS_00087235	XLOC_048140	MCRIP2	0.902708	0.00213765	positive
TCONS_00087235	XLOC_052112	ENSSSCG00000005938	0.903614	0.00207989	positive
TCONS_00087235	XLOC_085687	ATG4A	0.915729	0.00140317	positive
TCONS_00095800	XLOC_039198	CLCN1	0.850315	0.00747141	positive
TCONS_00105081	XLOC_000900	ENSSSCG00000040711	-0.985611	0.000309086	negative
TCONS_00105081	XLOC_024043	EGR3,ENSSSCG00000034184	-0.942857	0.00480466	negative
TCONS_00105081	XLOC_042207	CD6	-0.941124	0.00509754	negative
TCONS_00105081	XLOC_057635	RND1	-0.933488	0.000699402	negative
TCONS_00105081	XLOC_000284	MFSD4B	0.939827	0.000520392	positive
TCONS_00105081	XLOC_024551	ENSSSCG00000035762	0.951876	0.000268663	positive
TCONS_00105081	XLOC_048140	MCRIP2	0.9759	3.4364e-05	positive
TCONS_00105081	XLOC_052112	ENSSSCG00000005938	0.981761	1.49608e-05	positive
TCONS_00105707	XLOC_002211	FIBCD1	-0.857143	0.00653002	negative
TCONS_00105707	XLOC_017500	FBXO40	0.879582	0.00398056	positive
TCONS_00105707	XLOC_028670	ENSSSCG00000015931,KLHL41	0.884995	0.00348225	positive
TCONS_00105707	XLOC_041716	THBS4	0.89759	0.0024831	positive
TCONS_00105707	XLOC_068405	BTBD1	0.904762	0.00200828	positive
TCONS_00105707	XLOC_068600	ENSSSCG00000002140	0.909241	0.00174408	positive
TCONS_00105707	XLOC_039198	CLCN1	0.963925	0.000114214	positive
TCONS_00113337	XLOC_000138	VNN2	-0.928571	0.000862968	negative
TCONS_00113337	XLOC_000447	CEP152	-0.928571	0.000862968	negative
TCONS_00113337	XLOC_000511	BMF	-0.927711	0.000893945	negative
TCONS_00113337	XLOC_000971	BSPRY	-0.927711	0.000893945	negative
TCONS_00113337	XLOC_001631	ADAMTS17	-0.927711	0.000893945	negative
TCONS_00113337	XLOC_016818	HUNK	-0.902708	0.00213765	negative
TCONS_00113337	XLOC_023300	SCARA3	-0.902708	0.00213765	negative
TCONS_00113337	XLOC_023465	TRPV4	-0.902708	0.00213765	negative
TCONS_00113337	XLOC_023530	ENSSSCG00000031037,ENSSSCG00000032582,ENSSSCG00000039180	-0.89822	0.0024388	negative
TCONS_00113337	XLOC_028864	WNT6	-0.89822	0.0024388	negative
TCONS_00113337	XLOC_033665	RF02159,RF02160	-0.89822	0.0024388	negative
TCONS_00113337	XLOC_033777	FAT2	-0.89822	0.0024388	negative
TCONS_00113337	XLOC_033860	PRLR	-0.89822	0.0024388	negative
TCONS_00113337	XLOC_033944	ENSSSCG00000030594	-0.89822	0.0024388	negative
TCONS_00113337	XLOC_036571	ENSSSCG00000022258	-0.89822	0.0024388	negative
TCONS_00113337	XLOC_037028	APCDD1L	-0.893917	0.00275216	negative
TCONS_00113337	XLOC_039049	AOAH	-0.893917	0.00275216	negative
TCONS_00113337	XLOC_040840	NLRP6	-0.893917	0.00275216	negative
TCONS_00113337	XLOC_042747	CAMSAP3	-0.891631	0.00292868	negative
TCONS_00113337	XLOC_042754	VAV1	-0.891631	0.00292868	negative
TCONS_00113337	XLOC_047362	FGD3	-0.886243	0.00337334	negative
TCONS_00113337	XLOC_047781	MICALL2	-0.886243	0.00337334	negative
TCONS_00113337	XLOC_048572	GREB1	-0.886243	0.00337334	negative
TCONS_00113337	XLOC_056926	RAC2	-0.880952	0.00385032	negative
TCONS_00113337	XLOC_058021	VDR	-0.880952	0.00385032	negative
TCONS_00113337	XLOC_069371	NYNRIN	-0.879518	0.00398669	negative
TCONS_00113337	XLOC_072625	KIT	-0.879518	0.00398669	negative
TCONS_00113337	XLOC_077906	LAMC2	-0.879518	0.00398669	negative
TCONS_00113337	XLOC_085748	XPNPEP2	-0.875	0.00443649	negative
TCONS_00113337	XLOC_016348	GRIP2	0.927778	0.000891495	positive
TCONS_00113337	XLOC_024424	CTNNA3	0.928571	0.000862968	positive
TCONS_00113337	XLOC_040928	SLC29A2	0.928571	0.000862968	positive
TCONS_00113337	XLOC_053278	CA14	0.93335	0.000703664	positive
TCONS_00113337	XLOC_085303	ATP6,ATP8,COX1,COX2,COX3,ND1,ND2,ND3,ND4,ND4L,ND5	0.934148	0.000679106	positive
TCONS_00113337	XLOC_085434	MID1IP1	0.934148	0.000679106	positive
TCONS_00113337	XLOC_085687	ATG4A	0.934148	0.000679106	positive
TCONS_00113337	XLOC_085875	SPRY3	0.937826	0.000573174	positive
TCONS_00113337	XLOC_085961	TMEM47	0.937826	0.000573174	positive
TCONS_00113796	XLOC_013773	ENSSSCG00000017417	-0.850315	0.00747141	negative
TCONS_00113796	XLOC_016818	HUNK	-0.850315	0.00747141	negative
TCONS_00113796	XLOC_023300	SCARA3	-0.850315	0.00747141	negative
TCONS_00113796	XLOC_016066	STAC	0.878804	0.00405573	positive
TCONS_00114573	XLOC_001527	UNC13C	-0.862291	0.00587299	negative
TCONS_00114573	XLOC_053059	ENSSSCG00000006254,ENSSSCG00000031813	-0.830065	0.0107579	negative
TCONS_00114573	XLOC_069010	ZFP57	0.829515	0.010858	positive
TCONS_00114573	XLOC_078219	DLG2	0.830318	0.0107121	positive
TCONS_00114573	XLOC_039322	ASB15	0.963925	0.000114214	positive
TCONS_00116934	XLOC_013744	DUSP3	-0.971008	0.00124859	negative
TCONS_00116934	XLOC_016066	STAC	-0.942857	0.00480466	negative
TCONS_00116934	XLOC_016348	GRIP2	-0.942857	0.00480466	negative
TCONS_00116934	XLOC_024424	CTNNA3	-0.941124	0.00509754	negative
TCONS_00116934	XLOC_040928	SLC29A2	-0.941124	0.00509754	negative
TCONS_00116934	XLOC_053278	CA14	-0.933488	0.000699402	negative
TCONS_00116934	XLOC_085303	ATP6,ATP8,COX1,COX2,COX3,ND1,ND2,ND3,ND4,ND4L,ND5	-0.932227	0.000739205	negative
TCONS_00116934	XLOC_085434	MID1IP1	-0.932227	0.000739205	negative
TCONS_00116934	XLOC_085687	ATG4A	-0.932227	0.000739205	negative
TCONS_00116934	XLOC_085875	SPRY3	-0.932227	0.000739205	negative
TCONS_00116934	XLOC_085961	TMEM47	-0.928571	0.000862968	negative
TCONS_00116934	XLOC_000971	BSPRY	0.940403	0.00522182	positive
TCONS_00116934	XLOC_001631	ADAMTS17	0.941124	0.00509754	positive
TCONS_00116934	XLOC_002084	KIF12	0.941124	0.00509754	positive
TCONS_00116934	XLOC_010977	ENSSSCG00000039682	0.942857	0.00480466	positive
TCONS_00116934	XLOC_013632	UNC13D	0.942857	0.00480466	positive
TCONS_00116934	XLOC_013773	ENSSSCG00000017417	0.944945	0.000400143	positive
TCONS_00116934	XLOC_016818	HUNK	0.945472	0.000388927	positive
TCONS_00116934	XLOC_023300	SCARA3	0.946125	0.000375312	positive
TCONS_00116934	XLOC_023465	TRPV4	0.951503	0.000274893	positive
TCONS_00116934	XLOC_023530	ENSSSCG00000031037,ENSSSCG00000032582,ENSSSCG00000039180	0.951503	0.000274893	positive
TCONS_00116934	XLOC_028864	WNT6	0.952381	0.0002604	positive
TCONS_00116934	XLOC_033665	RF02159,RF02160	0.955882	0.00287662	positive
TCONS_00116934	XLOC_033777	FAT2	0.955882	0.00287662	positive
TCONS_00116934	XLOC_033860	PRLR	0.957217	0.000189541	positive
TCONS_00116934	XLOC_033944	ENSSSCG00000030594	0.957217	0.000189541	positive
TCONS_00116934	XLOC_036571	ENSSSCG00000022258	0.958101	0.000178157	positive
TCONS_00116934	XLOC_037028	APCDD1L	0.963855	0.000114874	positive
TCONS_00116934	XLOC_039049	AOAH	0.963855	0.000114874	positive
TCONS_00116934	XLOC_040840	NLRP6	0.963925	0.000114214	positive
TCONS_00116934	XLOC_042747	CAMSAP3	0.970077	6.54856e-05	positive
TCONS_00116934	XLOC_042754	VAV1	0.970077	6.54856e-05	positive
TCONS_00116934	XLOC_047362	FGD3	0.975383	3.66095e-05	positive
TCONS_00116934	XLOC_047781	MICALL2	0.9759	3.4364e-05	positive
TCONS_00116934	XLOC_048572	GREB1	0.97619	3.3144e-05	positive
TCONS_00116934	XLOC_051847	-	0.981761	1.49608e-05	positive
TCONS_00116934	XLOC_052177	TRPS1	0.981928	1.45571e-05	positive
TCONS_00116934	XLOC_052567	C2CD4D	0.981928	1.45571e-05	positive
TCONS_00116934	XLOC_056926	RAC2	0.985611	0.000309086	positive
TCONS_00116934	XLOC_058021	VDR	0.985611	0.000309086	positive
TCONS_00116934	XLOC_069371	NYNRIN	0.988024	4.25616e-06	positive
TCONS_00116934	XLOC_072625	KIT	0.993958	5.49019e-07	positive
TCONS_00116934	XLOC_077906	LAMC2	0.993958	5.49019e-07	positive
TCONS_00116934	XLOC_085748	XPNPEP2	0.99403	5.29615e-07	positive
TCONS_00125204	XLOC_002211	FIBCD1	-0.985611	0.000309086	negative
TCONS_00125204	XLOC_016676	COX17,POPDC2	0.921229	0.00115086	positive
TCONS_00125204	XLOC_039198	CLCN1	0.921229	0.00115086	positive
TCONS_00125204	XLOC_016148	ENSSSCG00000036227	0.945122	0.000396358	positive
TCONS_00125204	XLOC_017500	FBXO40	0.946125	0.000375312	positive
TCONS_00125204	XLOC_024550	UBE2D1	0.951876	0.000268663	positive
TCONS_00125204	XLOC_028670	ENSSSCG00000015931,KLHL41	0.952381	0.0002604	positive
TCONS_00125204	XLOC_041716	THBS4	0.969715	6.78758e-05	positive
TCONS_00125204	XLOC_068405	BTBD1	0.985611	0.000309086	positive
TCONS_00125204	XLOC_068600	ENSSSCG00000002140	0.988024	4.25616e-06	positive
TCONS_00125680	XLOC_000151	MOXD1	0.831325	0.0105309	positive
TCONS_00125680	XLOC_000755	IFNE	0.833333	0.0101755	positive
TCONS_00125680	XLOC_001343	ENSSSCG00000037884	0.833333	0.0101755	positive
TCONS_00125680	XLOC_002211	FIBCD1	0.833333	0.0101755	positive
TCONS_00125680	XLOC_005177	-	0.834497	0.00997309	positive
TCONS_00125680	XLOC_053030	VXN	0.842836	0.00859714	positive
TCONS_00125680	XLOC_068112	SCGN	0.843435	0.00850323	positive
TCONS_00125680	XLOC_072733	ENSSSCG00000036445	0.843435	0.00850323	positive
TCONS_00125680	XLOC_001092	PLPP7	0.850315	0.00747141	positive
TCONS_00125680	XLOC_002173	AK1	0.853913	0.00696529	positive
TCONS_00125680	XLOC_013642	ENSSSCG00000032166	0.853913	0.00696529	positive
TCONS_00125680	XLOC_013695	SCN4A	0.855484	0.00675133	positive
TCONS_00125680	XLOC_014700	ENO3	0.855484	0.00675133	positive
TCONS_00125680	XLOC_047287	SRL	0.864263	0.00563296	positive
TCONS_00125680	XLOC_047323	RPL3L	0.865918	0.00543654	positive
TCONS_00125680	XLOC_052614	PRKAB2	0.865918	0.00543654	positive
TCONS_00125680	XLOC_052627	TBX15	0.86747	0.00525637	positive
TCONS_00125680	XLOC_057945	GAPDH	0.86747	0.00525637	positive
TCONS_00125680	XLOC_063591	PGM1	0.86747	0.00525637	positive
TCONS_00125680	XLOC_068242	KLHL31	0.867533	0.00524914	positive
TCONS_00125680	XLOC_068405	BTBD1	0.867533	0.00524914	positive
TCONS_00125680	XLOC_068600	ENSSSCG00000002140	0.867533	0.00524914	positive
TCONS_00125680	XLOC_077717	ASB4	0.872743	0.00467286	positive
TCONS_00125680	XLOC_083982	ENSSSCG00000002550	0.872743	0.00467286	positive
TCONS_00125680	XLOC_016676	COX17,POPDC2	0.915729	0.00140317	positive
TCONS_00141400	XLOC_033777	FAT2	0.836502	0.0096304	positive
TCONS_00141400	XLOC_033944	ENSSSCG00000030594	0.836502	0.0096304	positive
TCONS_00141400	XLOC_036571	ENSSSCG00000022258	0.837349	0.00948781	positive
TCONS_00141400	XLOC_039049	AOAH	0.837349	0.00948781	positive
TCONS_00141400	XLOC_040840	NLRP6	0.837349	0.00948781	positive
TCONS_00141400	XLOC_042747	CAMSAP3	0.838338	0.00932312	positive
TCONS_00141400	XLOC_042754	VAV1	0.83957	0.00912055	positive
TCONS_00141400	XLOC_051847	-	0.83957	0.00912055	positive
TCONS_00141400	XLOC_052177	TRPS1	0.841526	0.00880469	positive
TCONS_00141400	XLOC_052567	C2CD4D	0.841526	0.00880469	positive
TCONS_00141400	XLOC_056926	RAC2	0.842836	0.00859714	positive
TCONS_00141400	XLOC_058021	VDR	0.842836	0.00859714	positive
TCONS_00141400	XLOC_072625	KIT	0.843435	0.00850323	positive
TCONS_00141400	XLOC_040928	SLC29A2	0.860748	0.00606519	positive
TCONS_00141400	XLOC_053278	CA14	0.86747	0.00525637	positive
