# Supplementary material for: Identification of Long Non-Coding RNAs Involved in Porcine Fat Deposition Using Two High-Throughput Sequencing Methods
Source: Genes (Basel). 2021 Aug 31;12(9):1374. doi: 10.3390/genes12091374 (PMC8467702; doi:10.3390/genes12091374)
Supplement: Supplementary file 1 [file genes-12-01374-s001.zip › Table S3_List of differentially expressed lncRNAs and their target genes.xlsx]

## Sheet: Sheet1
List of differentially expressed lncRNAs and their target genes
lncRNAs	target genes
TCONS_00002513	FRMD6
TCONS_00004571	PDE7B, MTFR2, BCLAF1
TCONS_00006761	NAA30, EXOC5, CCDC198, AP5M1
TCONS_00018992	PCDH17
TCONS_00019077	SPRY2
TCONS_00019585	KATNAL1
TCONS_00025343	U6, ssc-mir-6516, SEPTIN9, SEC14L1, SCARNA16
TCONS_00026612	NOS2, NLK, KSR1
TCONS_00028916	VILL, PLCD1, DLEC1, CTDSPL
TCONS_00030410	RAP2B
TCONS_00032326	VIPR1, TRAK1, SS18L2, SEC22C, LYZL4, CCK, SNORA63
TCONS_00033975	SNORA63, MCF2L2
TCONS_00041740	ACACB, NRG3, SHLD2, GPRIN2
TCONS_00043408	U6, TRUB1, GFRA1, ATRNL1
TCONS_00043522	ssc-mir-4331-2, PSTK, IKZF5, ACADSB
TCONS_00043752	ssc-mir-320, SFTPC, REEP4, POLR3D, PHYHIP, NUDT18, LGI3, HR, FAM160B2, DMTN, BMP1
TCONS_00044092	FZD10
TCONS_00044229	VPS29, RAD9B, PPTC7, GPN3, FAM216A, ATP2A2, ARPC3, ANAPC7
TCONS_00045571	SNCG, SHLD2, MMRN2, GLUD1, ADIRF, BMPR1A
TCONS_00052400	ACSL3, DOCK10, CCDC195
TCONS_00053896	MDH1B, FAM237A, FASTKD2, DYTN, ADAM23
TCONS_00062723	PLAT, IKBKB, AP3M2
TCONS_00063738	ZSWIM3, ZSWIM1, ZNF335, UBE2C, TNNC2, SPATA25, SNX21, PLTP, PCIF1, NEURL2, DNTTIP1, CTSA, ACOT8
TCONS_00064048	ZGPAT, STMN3, SRMS, SLC2A4RG, PTK6, KCNQ2, GMEB2, FNDC11, EEF1A2, ARFRP1
TCONS_00078717	UBE2B, PPP2CA, CDKN2AIPNL, CDKL3
TCONS_00084131	ZNF598, TSC2, SYNGR3, TBL3, SNORA64, SLC9A3R2, RPS2, RPL3L, RNF151, PKD1, NTHL1, NPW, NDUFB10, NOXO1, MSRB1, HS3ST6, GFER
TCONS_00087235	SPSB3, NUBP2, NME3, MRPS34, MEIOB, MAPK8IP3, JPT2, IGFALS, FAHD1, EME2, CRAMP1
TCONS_00105081	SLCO1A2, RECQL, PYROXD1, IAPP, GOLT1B
TCONS_00105707	SLC48A1, RPAP3, RAPGEF3, HDAC7, ENDOU
TCONS_00113337	MCOLN2, LPAR3
TCONS_00113796	TRABD2B
TCONS_00114573	POLR2C, Metazoa_SRP, DOK4, COQ9, CIAPIN1, CCL22, CCL17, CCDC102A, ADGRG5
TCONS_00116934	PLA2G5, PLA2G2E, PLA2G2F, PLA2G2D, PLA2G2A, OTUD3
TCONS_00125204	TINF2, TGM1, SDR39U1, RIPK3, RABGGTA, NYNRIN, NOP9, NFATC4, NEDD8, LTB4R2, LTB4R, KHNYN, GMPR2, DHRS1, CIDEB, CBLN3, ADCY4
TCONS_00125680	RGS6
TCONS_00134951	ZGRF1, NEUROG2, LARP7, ALPK1
